# Supplementary material for: Modulation of Stem Cells as Therapeutics for Severe Mental Disorders and Cognitive Impairments
Source: Front Psychiatry. 2020 Apr 30;11:80. doi: 10.3389/fpsyt.2020.00080 (PMC7205035; doi:10.3389/fpsyt.2020.00080)
Supplement: Data Sheet 1 — This file contains a list of all the potentially interacted genes of our identified calcium-related proteins with traced manual corrections and how many times each gene presented (specifically for genes that are interacted with more than one from the identified calcium-related proteins). As the data is generated and summarized across various databases and considering that at least a total of 2-3% gene set differences between human and rodent, the manual corrections are inevitable. [file DataSheet_1.xlsx]

## Sheet: Sheet1
ADCY8	ADRB2,AKAP5,CACNA1C,CALM1,CALM2,CAV3,CFTR,DRD1,DRD5,GNAI1,GNAL,GNAS,GNAZ,GPR83,GRM3,KRAS,PPP2CA,PPP2R1A,PRKACA,PRKACB,PRKACG,PRKAR1B,PRKAR2B,RAPGEF3,RAPGEF4
APEX1	ABCE1,AGR2,ANP32A,APP,ARF6,ARIH2,ASCL2,ATM,BRCA1,BRCA2,BUB3,CAPNS1,CCDC124,CCNA1,CFAP74,CGGBP1,CITED1,CLVS2,DDB1,DOT1L,EED,EEF1A1,EEF2,EFTUD2,EGFR,EIF1B,EIF6,EP300,ESR2,FBXO7,FCGR2A,FEN1,GADD45A,GZMA,GZMK,G3BP1,HDAC1,HDAC2,HDAC3,HIF1A,HLA-B,HLF,HMGA1,HMGA2,HMGB1,HNRNPL,HNRNPK,HNRNPR,HNRNPUL1,HOXC13,HSPA1A,HSPA1B,ILF2,ILF3,JUN,KDM1A,KLHL36,KPNA3,KRT8,LGALS1,LIG1,LRRK2,MAPT,MCC,MCL1,MCM2,MCM3,MCM4,…
ASTN1	AP4E1,BRINP1,BRINP2,CDKL5,CNTN2,GRM7,HSPA9,LAMP1,MAP6,MYO10,NXPH1,PIANP,PKIA,YWHAB,YWHAE
ATP2B2	ABCB9,ABCC4,ABCC10,ABCD1,ABCD3,ABCD4,ADAM7,ADAMTS4,ALG8,ALG10,APOD,APP,ARL6IP1,ATG9A,ATP2B1,ATP2B3,ATP2B4,ATP6V1A,ATP9A,AZGP1,BCAP31,BTBD9,CABP4,CALCA,CALM1,CALM2,CALM3,CAM,CCR6,CD79B,CD83,CDH23,CERS6,CHSY1,CLU,CMKLR1,CPT1A,CYP2B6,C4A,C12orf49,C17orf78,C19orf38,DGAT1,DGUOK,DHRS7,DHRS9,DLG1,DLG2,DLG3,DLG4,DNAAF2,DPH6,EDNRB,EFNB2,EMC8,ENTPD7,ERBB2IP,ERMP1,ESPN,ESYT2,FAM174A,FAR2,FPR2,FZD2,FZD7,FZD1…
CABP4	AES,AIPL1,ASPM,BCL6,CACNA1D,CACNA1E,CACNA1F,CACNA2D4,DCAF6,GPR179,GRM6,IKZF3,IQCB1,LNX2,LRIT3,MFHAS1,MYH10,NYX,OBSCN,RD3,SLC24A1,SPATA7,SPTB,TLE5
CACNA1A	ABCA2,ABI1,ACTN1,ADGRL1,AGRN,ALDOA,AMIGO2,AP2M1,ARHGAP22,ASNA1,BCL6,BTG3,BZRAP1,CABP1,CACNA1B,CACNA1C,CACNA1E,CACNA1S,CACNA2D1,CACNA2D2,CACNA2D3,CACNB1,CACNB2,CACNB3,CACNB4,CACNG2,CALM1,CALM2,CALM3,CAMK2A,CATSPER1,CATSPER4,CKAP5,CRIM1,CRMP1,CSNK2B,CYSRT1,C1QTNF1,DNAJB5,EFEMP1,EFEMP2,EHMT2,EIF3A,FBLN1,FSCN1,GNAQ,GNB1,GNB2,GNG2,GOLGA6L5P,GOLGA6L9,GRN,HECW1,HHATL,HIVEP1,HSPG2,IP6K1,JAG2,KALRN,KCNMA1…
CACNA1B	APBA1,APBA2,CACNA1A,CACNA1E,CACNA2D1,CACNA2D2,CACNA2D3,CACNA2D4,CACNB1,CACNB2,CACNB3,CACNB4,CACNG2,CACNG3,CASK,CATSPERB,CATSPERD,CATSPERG2,DPYSL2,DYNC1I1,DYNLT1,GNAO1,GNB2,GNGT5,KCNMA1,MAP1B,MAP1LC3B,MRFAP1,MTNR1A,MTNR1B,PDLIM5,PPM1A,RGS12,RIMS1,RIMBP2,RXRB,SYT1,SYT3,SYT4,UBE2L3,YWHAB
CACYBP	AAR2,AARS,ACO2,AGR2,AHSA1,AIM2,ANXA2,APC,AP3D1,ARF6,ATG16L1,AXIN1,BAG2,BEX3,CACYBP,CARM1,CCR2,CD8A,CEP104,CEP192,CFLAR,CHLR1,CNOT8,COPG1,CPT1A,CRAT,CTNNB1,CYLD,C20orf194,DERL1,DET1,DLD,DNM3,DUSP13,EED,EFTUD2,EGLN3,EIF1B,EIF2AK4,EIF6,EPB41,ERBB2,ERCC2,EWSR1,EYA3,FBXO7,FBXO18,FBXO24,FBXW2,FERMT1,FKBP4,FKBP5,FKBP8,FN1,FOS,FRMD5,FTSJ1,GH1,GLP1R,GNAZ,GNA13,GNA15,GSK3A,GSK3B,G7,HDAC4,HDAC6,HIG-1,HLA-B,…
CADPS	CLIP1,C17orf67,C19orf66,DISC1,DNAJC5,EXOC1,FAM9B,FAM161A,GABRA3,ITM2B,KIAA1549,LEMD2,LRRK2,LUC7L2,MSL1,NCS1,NEK4,PIP5K1A,PI4KB,POM121,RASL10B,PRNP,PRSS8,RASL10B,SDCBP,SESTD1,SNAP25,STX1A,SYT1,TCL1A,TMEM63B,TTLL10,UNC13A,UNC13B,UNC13C,VAMP2,VSNL1,YWHAE,ZNF572,ZNF688
CADPS2	,UNC13A,AUTS2,DYRK1A,ANP32E,ARF4,ARF5,ASB6,ASB12,BACE2,BDNF,BZRAP1,C19orf45,FAM180A,GOLGA2,INPPL1,MEGF10,NRG3,PIGP,PRDM16,PTPRZ1,RUNDC1,SPAG17,SRPK2,STX6,TEX45,UBE2D1,UBE2D2,UBE2D3,UBE2D4,UBE2E1,UBE2E3,UBE2N,UBE2U,UBE2W,VAMP4,WDR91
CALM1	,CACNA1C,CAMKK1,CAMKK2,CAMK1,CAMK2A,CAMK2B,CAMK2D,CAMK4,DAPK1,DAPK2,FGF12,KCNN2,MYLK,NOS1,NOS2,NOS3,PPP3CA,RYR2
CALM2	CALM1,CAMK1,CAMK2A,CAMK2D,C11orf65,GRIN1,KCNN2,KCNQ2,MYLK,PPP3CA,RYR2
CALM3	ADAMTS12,APPBP2,CAMTA2,C11orf65,IQCE,IQCN,IQGAP3,KIAA1683
CAMK2A	ABI1,ACTB,ACTN1,ACTN2,ACTN4,AGAP2,AKT1,AOC3,ARC,ARHGAP32,ARID5A,ARL3,ARMC1,ATF1,ATP2A2,BAG6,BLNK,BSG,CACNA1A,CALM1,CALM2,CALM3,CAMK2B,CAMK2D,CAMK2G,CAMLG,CAPN1,CDCA8,CDC37,CDK5,CDK5R1,CDK5R2,CHMP5,CHRM3,CHRM4,CLTC,CNKSR2,CPSF6,CREB1,CYFIP1,CYFIP2,CYLD,C1orf94,DAZAP2,DBNL,DCTN1,DCTN2,DGUOK,DLGAP1,DLG1,DLG3,DLG4,DMPK,DNAAF2,EGFR,EHMT2,FAM168A,FAM168B,FEM-2,FKBP8,FMR1,FXR1,GIT1,GJD2,GLB1L2,GNAO1,GPB…
CAMK4	,HDAC4,ANKRD28,ANKRD52,ARHGEF7,CABIN1,CALML4,CALML5,CALM1,CALM2,CALM3,CALM5,CAMKK1,CAMKK2,CREBBP,CREB1,GIT1,GIT2,HDAC5,HSP90AA1,HSP90AB1,MEF2A,MEF2D,NEDD4,NOS3,NOTCH1,PPM1E,PPP6R2,RBPJ,SRF,YWHAE
CAMSAP1	,HERC2,AK8,ARHGEF2,CALM1,CAMK2D,CANX,CENPJ,CEP44,CEP104,CEP120,CEP128,CEP135,CEP162,CEP170,CTAG1A,DCTN1,EGLN3,ESR2,FAM69B,HMGA1,HRAS,KIAA0753,KIAA1429,LCA5,LNX1,MECOM,MED4,NINL,NTRK1,ODF2,PCM1,PDE4DIP,POC1A,PRKAR1B,RBPJ,SKIL,SMAD1,SMAD9,SNAPC4,SPICE1,SPTAN1,SPTBN1,SRPK2,SSX2IP,SURF4,SURF6,TNIP2,TUBA1A,TUBA1B,TUBA1C,TUBA3A,TUBA3B,TUBA3C,TUBA3D,TUBA3E,UBAC1,YWHAE
CAPN2	ALDH7A1,AMPH,APP,ASNS,ATG5,ATIC,ATXN3,BAK1,BAX,BCL2,BID,B3GNT2,CAPNS1,CAPNS2,CAPN1,CASP12,CAST,CAV3,CDK5,CDK5R1,CEBPA,CFTR,CHORDC1,CPEB3,CTH,DCP2,DNASE2B,DUSP19,DUX4,ECT2,EED,EFTUD2,EGLN3,FAM9C,FBXL12,GMDS,GNS,HK1,HNRNPA1,IL1A,ITM2B,JAK3,KIAA1429,KSR1,LSP1,MAN2A2,MAPK1,MAPK3,MAPT,MECOM,MSN,MYC,NAE1,NFATC2,NMT1,NSFL1C,NTRK1,NUDCD1,PAFAH1B1,PAPSS1,PCYT2,PDIA4,PGLS,PRDM16,PROSC,PSG8,PTEN,PTMA,PTPN1,…
CCL3	ACKR2,CCL3L3,CCL4,CCR1,CCR2,CCR3,CCR4,CCR5,CXCL2,CXCL10,CXCR2,CXCR3,CXCR5,IDE,IL1B,IL6,IL10,STAT3,TNF,UBQLN1,UBQLN2,ZFP36
CDH1	AAK1,ABCF3,ABI1,ABLIM1,ABLIM3,ABL2,ACADVL,ACBD3,ACTG1,ACTN1,ACTN4,ADAM9,ADAM17,ADCY9,ADD1,ADD3,AGFG1,AHNAK,AHSA1,AIM1,AJAP1,AKAP2,AKT1,ALDOA,ANAPC10,ANK3,ANLN,ANP32B,ANXA1,ANXA2,ANXA4,AOPEP,AP2M1,ARFGAP2,ARFIP1,ARFIP2,ARGLU1,ARHGAP1,ARHGAP5,ARHGAP18,ARHGAP21,ARHGAP23,ARHGAP29,ARHGAP32,ARHGDIB,ARHGEF12,ARHGEF16,ARPC2,ARPIN,ARVCF,ASAP1,ATIC,ATP2B1,ATP2B4,ATXN2L,BAG3,BAIAP2L1,BAIAP2,BCAR1,BCL2L2,BEX…
CDH2	ACTA1,BOC,CCNA2,CDH4,CDH11,CDON,CREBBP,CTNNA1,CTNNA3,CTNNB1,CTNND1,DBN1,DDR1,DDR2,EGFR,ERBB2,EXOC5,FBXO45,FGFR1,GAA,GNA12,GNA13,IARS2,ICT1,JUP,KIAA1429,KTN1,LAMP1,LRRC7,MRPL23,MRPL49,MTHFD1,NACA2,NENF,NTRK1,PC,PDIA4,PKP4,PPT2,PRKCDBP,PRPH,PSEN1,PTBP3,RAB8B,RNF4,RPL3,RPL8,RPL14,RPL21,RPL32,RPS16,RPS26,RYK,SARS2,SKP1,SLC9A3R1,SPTBN1,SSR4,SUPT5H,TAX1BP3,TMEM256,TPM4,UBC
CDH13	ADIPOQ,AGPAT5,ARF5,AURKA,C16ORF58,CASP8,CCND1,CHEK2,CHPT1,DGUOK,DNAAF2,DSTYK,ERMP1,GHITM,HAX1,HMMR,HTT,INSIG1,MAPK6,MDC1,MTNR1B,NUFIP1,PIGU,PTPN1,RAD51,RPL23,RRAGB,SEC14L1,SPCS2,TMX4,TUBB3,TUBB8,UQCC1,VMP1
CDH23	,DLG4,MYO1C,PCDH15,CYFIP1,DLG4,ABI1,ADGRV1,CD160,CLK1,CLRN1,C9orf72,DFNB31,GOPC,GPR98,LYN,MYO7A,MYO15A,NCKAP1,NXN,PPME1,SLC9A3R2,SOD1,SPDL1,TARDBP,TMC1,USH1C,USH1G,USH2A,WASF1,WHRN
CDHR1	ABCA4,ATP5PO,CERKL,CNGA1,DNAJC16,EYS,KCNV2,LRIT1,LRIT2,MINPP1,PCDHGB4,PROM1,PROM2,RGS9BP,ROM1,RYK,TCTA,TMEM30B,TMEM59L,TM4SF5
CHP1	AAR2,BRF2,CANX,CD44,CHORDC1,CLN6,COG4,CTDP1,DUSP6,DUSP22,ELAVL1,FANCD2,GAPDH,HARE,HRAS,HSD3B4,HYAL2,IFITM3,IFT27,KIF1B,KRAS,HMMR,LAMP1,LYVE1,MAD2L2,MOV10,MS4A4A,NXF1,PPP5C,PPT1,PRSS23,PTP4A3,P2RY6,RIPK4,SHMT2,SLC2A4,SLC9A1,SLC9A2,SLC9A3,SLC9A4,SLC9A5,SLC15A3,SLC38A1,STAB2,STK17B,TMEM216,UBC,UNC93B1,VPU,WDTC1,XPO1,YWHAE
CIB1	,PAK1,RAC3,RPTOR,ACTN4,AKT1S1,AURKB,CALCB,CDK4,CD27,CEACAM6,CRY2,DEPTOR,EGLN3,EIF4G1,EXOSC10,FKBP1A,FUCA1,GLIS3,HCVGP1,ITGA2,ITGA2B,ITGA5,ITGB3,KIAA1324,LSS,MAPKAP1,MAP3K5,MLST8,NBR1,NME4,NRIP1,ONECUT3,PAX3,PAX7,PLK2,PLK3,PPP3CB,PRKDC,PRR5,PSEN1,PSEN2,PLK2,PLK3,PTK2,RICTOR,SCAF1,SSX7,TERT,TMC5,TMC7,TMEM95,TSGA10IP,UBR5,UPK1A,WASL,ZBTB49,ZDHHC17
CLN3	,DNAJC5,ATP2A2,DBH,SIGMAR1,XPO1,ABCD3,AFG3L2,ARF3,ARF4,ARF5,ARMC6,ATG7,ATP1A1,ATP5L,AUP1,B3GALT2,C1ORF85,C19orf70,CALU,CAND1,CCDC47,CDS2,CKAP4,CLGN,CLN5,CLN6,CLN8,COX15,CPT1A,CSE1L,CYC1,DDOST,DDX20,DNAH17,DPM1,ECPAS,ELAVL1,EMD,ERLIN2,ESYT2,FADS2,FANCI,FAR1,FKBP8,GANAB,GCN1,GCN1L1,GEMIN4,GRPR,HOG1,HOOK1,HPF1,HSD17B12,ILVBL,IMMT,IRAK1,KCNIP3,KIAA0368,LPGAT1,LPHN2,MECOM,MFSD8,MFSD12,NPEPPS,NUP93,NUP…
CPNE1	,PPP5C,CCDC22,RBM12,ACPP,ACTB,ARRB2,ATP6V0C,ATP8A1,ATP11B,BAG3,BCOR,BST2,BUB3,CDA,CDC42BPB,CENPF,CFTR,COCH,COPS5,CORO1B,CPNE3,CPNE4,DNAJC13,ETL4,FN1,HNRNPH1,HSPA2,KLK5,LHX6,LIG4,LOC100911109,MAGT1,MAP2K1,MYCBP2,NONO,NTRK1,PDCD6,PDLIM1,PITPNM2,PLEKHA7,PTX4,PYGB,RAB3D,RAP1B,RDX,SDHA,SKIL,SORBS3,SPAG4,SPTBN1,STOM,ST13,STK3,TELO2,TIMM13,TRIM25,TTLL12,UBE2M,UBE2O,UIMC1,VNN1,YWHAE,YWHAZ
CPNE5	,SNTB2,ANKRD52,ARHGAP8,BICD2,CHD4,DDN,DHRS7,DSCC1,DTNB,FAM19A4,FAM114A2,GATAD2A,GATAD2B,GDA,GEMIN5,GNG7,GPR88,KCNJ4,LAMP5,ICAM5,LRRC10B,MBD3,MBNL3,MTA1,MTA2,MTMR3,NAPG,NCK1,NCK2,RABEP2,RABGEF1,RAB1B,RAD21,RAD54B,RGS9,RNF6,SATB2,SEC22A,SNX9,SPDL1,SPINK10,UBA2,UBR4,UROD,USO1,UTRN,WDHD1,YWHAE
CTNNB1	ABCE1,ABCF2,ABCF3,ABL1,ABL2,ACLY,ACO2,ACP1,ACTB,ACTG1,ACTL6A,ACTN1,ACTN4,ADSL,AFDN,AHCTF1,AHCY,AHR,AJAP1,AKAP12,AKT1,ALPHA-CAT,AMER1,AMOT,ANKRD35,ANP32A,APC,APC2,API5,APOE,APP,APPL1,AP2M1,AP3D1,AR,ARF1,ARFGEF1,ARFGEF2,ARHGAP21,ARHGAP32,ARHGEF4,ARID4B,ARL6,ARMC8,ARNT,ARVCF,AR,ASH2L,ATAD3A,ATF2,ATIC,ATP1A1,ATP2A2,ATP5A1,ATP5B,ATXN2L,AURKA,AXIN1,AXIN2,BAIAP2,BAP1,BBS2,BCAR1,BCCIP,BCL2L1,BCL3,BCL6,BC…
C1QA	APOA1,BAG6,CALR,CD33,CRP,CTSS,C1QB,C1QBP,C1QC,C1R,C1RA,C1RB,C1S,C1S1,C1S2,C2,C4A,C4B,DCN,FANCD2,FN1,FZD1,FZD2,FZD4,FZD7,FZD8,GNPNAT1,HIPK3,HSPB2,ITM2B,LRP1,NLGN3,PIAS2,PPP1CA,PPP1CC,Prkce,RAC1,SERPING1,SGTA,SGTB,SLC25A47,TYROBP,UBQLN1,UBQLN2,VSIG4,YWHAZ
DAG1	ABCC4,ACTN1,AGR2,AGRN,AGR3,ANK3,AZGP1,B3GALNT2,CAT,CAV1,CAV3,CDH1,CDH5,CD9,CEACAM21,CHRNB1,CLIC4,CORO7,CSK,DAG1,DMD,DNAJB1,DRP2,DTNB,EGFLAM,ELAVL1,FKBP9,FYN,GINM1,GOT1,GOT2,GPC1,GRB2,HARS,HFE,HLA-DPA1,HIST1H4A,HRAS,HSPA5,HSPG2,HTR3C,IL13RA2,IQSEC1,ITGB1,KCNJ10,KIAA1429,KIDINS220,KRAS,LAMA1,LAMA2,LAMA5,LAMB1,LAMP1,LATS2,LCP1,LGALS7,LGALS8,LGALS9,LGALS9C,MAP2,MDH1,NCK1,NCSTN,NOS3,NRAS,PCDHA8,PCDHAC…
DAXX	ABCF1,ACVR2A,ADNP,AFF4,AIRE,AMOTL2,ARHGAP22,AR,ATF7IP,ATM,ATRX,AXIN1,BAZ1B,BNRF1,BRMS1L,BTBD6,BUB1B,CARD9,CARM1,CASQ2,CA12,CBS,CBX1,CBX5,CCDC86,CDC20,CDCA7L,CDKN2A,CEBPB,CENPB,CENPC,CEP63,CEP70,CFLAR,CHD4,CHD9,CHMP2A,CHMP3,CHMP4A,CHMP4B,CLK2,CLK3,CMSS1,COIL,CREB1,CREBBP,CREB3L1,CSNK2A1,CUL3,CXXC1,DAF-4,DAPK3,DBF4,DDX27,DEK,DISC1,DKC1,DMAP1,DNMT1,DNMT3A,DOT1L,ESR1,ETS1,FADD,FAM9B,FAM208A,FAM208B,F…
DLG4	AASS,ABCG5,ABHD5,ABI1,ABLIM1,ABL2,ABR,ACAT1,ACOT7,ACO2,ACTB,ACTG1,ACTN1,ACTN2,ACTN4,ADAM20,ADAM22,ADCK5,ADCY3,ADGRA1,ADGRB1,ADGRB3,ADRB1,ADRB2,AFARP1,AGAP2,AGBL5,AJAP1,AKAP5,AKR1A1,ALDH2,ALDH5A1,ALDOA,ALDOC,ALS2,ANKRD24,ANKS1,ANKS1A,ANKS1B,ANK2,ANK3,ANXA5,APC,APP,APPL1,AP2A1,AP2B1,AP3B2,ARAP2,ARC,ARF1,ARF3,ARF5,ARGLU1,ARHGAP32,ARHGEF26,ARPC4,ASAP1,ASIC2,ASIC3,ASRGL1,ATN1,ATP1A1,ATP1B1,ATP1B2,ATP2…
DNAJC5	,CADPS,LIN7A,LIN7C,SNAP25,STX1A,SYT1,SYT5,VAMP2,ATP6V1A,CADM1,CPLX1,AGFG1,ALG11,AP2A1,AP2B1,AP2S1,AP3D1,AP3S1,ARHGEF15,ATP6V1B1,BEST1,BTC,CASK,CD2,CFTR,CGB3,CSNK1G3,CTDSP1,DNAJC13,ECE1,EFNB1,ERC1,FANCC,FAS,FCHO1,GDI1,GRM8,HBA1,HGS,HSPA4,HSPA8,HSP90AA1,KHDC4,KIAA1715,LCLAT1,L3MBTL2,NECAP1,NECTIN2,NRXN3,NUFIP2,NUMB,PPFIA1,PPFIA4,PRRC2B,PSMD12,PSTPIP2,PTGFR,PTPRG,RABGEF1,RAB3A,RBSN,SCAMP1,SCAMP5,SGT…
DOC2A	,PRRT2,SNAP25,UNC13A,ASPHD1,DOC2B,FAM57B,FER1L6,GDPD3,GPR137B,HIRIP3,INO80E,KCTD21,QPRT,RAB27A,RAB27B,RALYL,RAP1GDS1,SCGN,SETMAR,SEZ6L2,SNAP23,TTC21B,UBASH3B,UNC13B,VDAC1,YPEL3
ENO2	,KCNMA1,CUL3,PTEN,A2M,ACD,AKR1B1,AKR1B15,AKT1,ALDOC,ALX3,ANXA11,ARHGDIA,ASB5,ASB9,BMERB1,BPGM,C6ORF47,C16ORF45,CALR,CAND1,CDK2,CENPJ,COASY,CTH,CUL1,CUL2,CUL4B,C6orf47,DUT,EEF1A1,EFHD2,ENO1,ENO3,ENSA,EXOC5,EZR,FABP5,FKBP1A,FKBP1B,FKBP2,FKBP7,GABARAP,GABARAPL1,GABARAPL2,GAPDH,GMPS,GPI,GPI1,GPX4,HABP4,HEXIM1,HINT1,HK1,HSD17B10,HSF1,HSPE1,H6PD,IL17B,LARP7,MAP1LC3A,MAP4,MINPP1,MSN,MTNR1A,NAT9,NDUFS7,N…
GRM4	,CAMK2A,GRM7,DRD2,DRD3,GRIN2A,GRIN2C,GRM2,GRM7,HTR1A,ACPT,ADORA1,ADRA2A,ADRA2B,AVP,CBX4,CD99L2,CHRM4,CNKSR2,CNR1,EGFR,GABBR1,GNAS,GNA12,GNA13,GRIK4,GRIP1,GRM1,GRM3,HRH3,HTR5A,MGLUR8,PIAS1,PIAS3,RANBP9,SDCBP,STXBP1,TAS2R4,TAS2R40,TAS2R108,TAS2R144,UBE2I
GRM7	,CAMK2A,GRM4,PDYN,PICK1,PRKCA,DRD2,DRD3,DRD4,KCNH2,GRM4,HTR1A,ADORA1,ADRA2A,CALM1,CBX4,CNR1,FLNA,GABBR1,GNAQ,GNB3,GPR37L1,GRIP1,GRM3,GRM8,HRH3,HTR1B,NPY5R,OPRD1,PIAS1,PIAS3,PPP1CC,RANBP9,SDCBP,SSTR5,STXBP1,TUBA1A,UBE2I,YWHAB
HMGB1	ACTB,ACTC1,ACTL6A,AES,AGER,AGR2,AGTRAP,AIFM1,APEX1,ARNT,AR,ASB1,ASB2,ATP2A1,BCAR1,BCL2,BECN1,CCDC15,CCNDBP1,CDC14B,CDK1,CDK2,CDX2,CHD4,CREBBP,CRMP1,CSNK1A1,CSNK2A1,CSNK2A2,CSNK2B,CTDP1,CTNNB1,CXCL12,CXCR4,C4orf27,C14orf1,DDX5,DNM2,DUX4,EGFR,EP300,ERG28,ETS1,EWSR1,FAF1,FEN1,FN1,GAPDH,GFAP,GTF2A1,HAVCR2,HDAC2,HDAC4,HEXIM1,HHV8GK18_GP81,HIST1H3A,HMGA1,HMGB1P1,HMGB2,HMGB3,HMG1L1,HNF1A,HNRNPK,HOXB1,HO…
HPCA	AP2B1,ARSA,ATP5B,CABP1,CREM,C1QTNF2,DGUOK,DNAAF2,DTX2,GRIA2,GRK1,HAX1,IDH3A,KCNC1,KCND3,KCNF1,KCNMA1,MAP3K10,MBP,MLLT10,MYDGF,NAIP,DNM1,NUFIP1,OLR1697,PDE1A,PI4KB,PRR35,SLC16A3,SYNDIG1L,SYN2,S100B,TEPSIN,TP53,TUBB4A,UBC,UQCRB,VWC2,YWHAE
ITPR1	ACO2,AHCYL1,AKT1,AMFR,ANK2,ATG16L1,ATP1A1,ATP1A2,ATP1A3,BANK1,BCL2,BECN1,BRCA1,CABP1,CALML3,CALM1,CALM2,CALM3,CAMK2D,CAPZA2,CA8,CCNB1,CDK1,CRTC2,CTDNEP1,CTDP1,DCPS,DISC1,EPB41L1,ERLIN1,ERLIN2,ERP44,FAM19A4,FBXL14,FKBP1A,FUS,GRID2,GRM1,GTF2H5,HAP1,HOMER1,HOMER2,HSPA9,HTT,ITM2B,ITPR3,KCTD5,KIAA1429,LIMA1,MAD2L1,MRVI1,MYH9,MYH10,MYO1C,NCS1,NPLOC4,ORAI1,ORAI2,PASK,PDE5A,PLCB1,PLCB4,PLCG1,PLCG2,PLCZ1,…
KCNB1	AMIGO1,AKAP5,CALM1,CYFIP1,FAU,HSPA1B,KCHIP2,KCNAB1,KCNAB2,KCNAB3,KCNA2,KCNB2,KCND2,KCNE1L,KCNE1,KCNE2,KCNG1,KCNG2,KCNG3,KCNG4,KCNH1,KCNH2,KCNIP2,KCNS3,KCNV1,KCNV2,NEDD4L,PRKACB,PRKACG,PRKAR1A,PRKAR1B,PRKAR2A,PRKAR2B,PTPRE,RAB40B,SCN2A,SNAP25,SRC,STX1A,SUMO1,SUMO2,SUMO3,UBE2I,ZNF579
KCNIP3	ADRA2B,ADRBK1,ASPH,CACNA1C,CALM2,CD177,CLN3,CPR2,CPR5,CREB1,CREM,CTBP1,CTBP2,DPP6,DPP10,FYN,GRIN1,GRK6,HNRNPL,IGF1R,IGLV3-25,IL6ST,KCNA4,KCNC1,KCND1,KCND2,KCND3,KCNK1,MAVS,OCIAD2,PCBD2,PPP3CA,PSEN1,PSEN2,SOD3,SRL,SUMO1,TARBP2,TEAD3,UBE2I,VAMP5,ZG16
KCNMA1	ABCE1,ACAA2,ACO2,ACTA1,ACTA2,ACTB,ACTG1,ACTG2,ACTR1A,ACTR1B,ACTR3,ADRB2,AHSG,AIF1L,AKAP5,AK1,ALAD,ALB,ALDH6A1,ALDOA,ALDOC,AMPD2,ANP32A,ANXA3,ANXA5,ANXA7,APOA1,APOE,APOH,APRT,ARHGDIB,ASIC1,ATP1A1,ATP1A2,ATP1A3,ATP1B1,ATP5A1,ATP5B,ATP5F1A,ATP5F1B,ATP6V0D1,A830010M20RIK,CACNA1A,CACNA1B,CACNA1C,CADM3,CALB2,CALM1,CALM2,CALM3,CALR,CAPG,CAR2,CAV1,CAV2,CAV3,CA2,CBX1,CCSAP,CCT2,CEP290,CFL1,CIRBP,CKB,CKM,C…
KIF1B	APP,BACH1,BCAR1,BICD2,BIN2,BRCA1,BVLF1,CALM1,CANX,CAV3,CBY1,CERS2,CETN1,CGN,CHP1,CLASP1,CLIP4,CLK1,CPEB1,CSNK1A1,CSNK2A2,C18ORF25,DENND1A,DLG1,DLG2,DLG4,DYSF,EEF1A1,EIF4A1,EIF4E2,ELAVL1,FANCG,FMR1,GABBR1,GIGYF1,GIPC1,GOPC,HNRNPL,HSPA8,JAKMIP1,KCTD3,KIAA0368,KIAA1279,KIAA1429,KIFAP3,KIFBP,KIF1A,KIF4A,KIF5A,KIF5B,KIF13B,KIF21A,KIF21B,KLC1,KLC2,KLC3,KLC4,KSR1,LAMTOR5,LRFN1,MAGEA1,MAGI1,MAGI2,MAST3,M…
LAMA1	,DAG1,ACHE,AP4E1,ATL2,BAG2,BAG3,CBX4,CCDC132,COL18A1,CRP,DCTN4,DNAJC7,EED,FBLN2,GET4,HGF,HIST1H2BH,HSPA5,HSPG2,IMMT,ITGA1,ITGA2,ITGA3,ITGB1,KAL1,KCTD5,KEAP1,KNG1,KSR2,LAMB1,LAMB2,LAMB3,LAMC1,LGALS3,LGALS9,LOXL3,L1TD1,MAPK9,MEP1A,MYH3,NES,NID1,NID2,OS9,PLAT,PLG,POU5F1,PRKCI,PRMT6,PYHIN1,RNF123,STRN3,SUCO,TMPO,TOMM40,TRIM32,TUBE1,TUBG1,TUBG1,UBC,VPS50,YWHAE,ZNF408
LIN7A	,DLG4,DNAJC5,LIN7B,LIN7C,NRXN1,SNAP25,SNTB2,STX1A,SYT1,APP,CADM1,DLG4,NRXN1,SYN3,ABCA1,ADRA1D,AMOT,APBA1,BAI1,CASK,CASKIN1,CDA,CHRD,DLG1,DLG3,ECM1,EPB41L2,FAM9B,FAM188A,GABARAPL2,GLYR1,GOLGA2,GRIN2B,GUCY1A2,GUCY1B1,GUCY1B3,HSD3B4,INADL,KCNJ4,KCNJ12,KIF17,LOC103689951,MARCH2,MARCH11,MDFI,MPDZ,MPP2,MPP3,MPP5,MPP6,MPP7,NOTCH2NLA,NRXN2,NSUN2,PATJ,PIP4K2B,PPFIA1,PPFIA2,PPFIA3,PPFIA4,PXDC1,SLC6A12,SLC2…
LIN7B	,CTNNB1,DLG4,LIN7A,LIN7C,SNAP25,STX1A,SYT1,APC,CPLX1,CTNNB1,DLG4,GRIN1,GRIN2B,ABCA1,APBA1,ARHGEF26,ASIC3,BAIAP2,BZRAP1,CALM1,CALM2,CALM3,CASK,CASKIN1,DLG1,ENKD1,FOPNL,INADL,KCNJ4,KCNJ12,KIF26B,MOV10,MPDZ,MPP2,MPP3,MPP5,MPP6,MPP7,NRXN3,PATJ,POLE4,PPFIA2,PPFIA3,PPFIA4,PSMB1,PXDC1,RHOA,RTKN,TCEANC,TRAPPC12,WDYHV1,YWHAB,YWHAE,YWHAZ
LIN7C	ABCA1,ABLIM1,ABLIM2,AMOT,AMOTL1,AMOTL2,APBA1,APC,ARHGEF26,BZRAP1,CALM1,CALM2,CALM3,CAPZA2,CASK,CASKIN1,CBU_0794,CCDC32,CFTR,COPS5,CPLX1,CYSLTR2,C15orf57,DLG1,DNAJC5,DPCD,ELAVL1,ESR1,ESR2,EZR,FLNB,FOXRED2,GNAI2,GRIN2B,HERC4,HTR2C,INADL,KCNJ2,KCNJ4,KCNJ12,KCNMA1,KIF26B,LAMP1,LATS2,LIMA1,LIN7A,LIN7B,LOC103689951,MARCH11,MGST3,MPDZ,MPP2,MPP3,MPP5,MPP6,MPP7,NET1,NF2,NONO,NRXN1,NSUN2,NUP37,PATJ,PLEKHG5…
LRP2	ABL1,ADAMTS1,AGRN,ALB,AMBN,AMN,ANAPC10,ANG,ANKRA2,ANKRD36B,ANKS1B,APBA2,APOA1,APOB,APOE,APOH,APBB1,APP,APPL1,ARHGAP19,ATN1,CALCA,CBX5,CCDC59,CCN2,CDC42,CLCN5,CLU,CTSB,CTSD,CTGF,CTNNB1,CUBN,CXCL16,DAB1,DAB2,DEFB123,DKK2,DLG2,DLG3,DLG4,DLK2,DYNC1I2,EEA1,EGFL6,FAM19A2,FAM19A3,FAM19A4,FEZF1,FGF17,FGFRL1,GAS1,GC,GCG,GIPC1,GM10174,GREM2,HSD3B4,HSD17B10,IL10,IL20,INSL6,ITGB1BP1,LDLRAP1,LPA,LPL,LRPAP1,LR…
LRP6	ADAM33,AMMECR1,ANGPTL4,ANTXR1,ANTXR2,APOB,ATP13A2,AXIN1,BAMBI,CAPRIN2,CAV1,CDH2,CHST9,CKLF,CMA1,COPS2,CSNK1A1,CTNNB1,DAB2,DKKL1,DKK1,DKK2,DVL1,DVL2,DVL3,EEA1,EPN1,ETV6,FAM19A2,FANCD2,FCGRT,FZD1,FZD2,FZD5,FZD8,GAS8,GPATCH2,GRIN2A,GSK3A,GSK3B,IGFBP1,IGFBP2,IGFBP4,IGFBP6,IQGAP1,ITCH,KIAA1429,KLK5,KREMEN1,KREMEN2,LGR4,LGR5,LRP5,LRRK2,MDK,MESD,MESDC2,MGAT4C,NPC1,OVOL2,PAPD7,PARP16,PDGFRB,POMK,PRSS37,P…
LRRK2	AAMP,AARS,AARS2,AASDHPPT,ABCB7,ABCE1,ABCF1,ABCF2,ABCF3,ABHD10,ABLIM1,ABL1,ABL2,ACACA,ACADSB,ACAD9,ACIN1,ACLY,ACOX1,ACOT7,ACOT9,ACO1,ACO2,ACSL3,ACSL4,ACSL5,ACT5C,ACTA1,ACTA2,ACTB,ACTBL2,ACTC1,ACTG1,ACTG2,ACTL6A,ACTN1,ACTN4,ACTR1A,ACTR1B,ACTR2,ACTR3,ADRM1,ADSS2,AFDN,AFF4,AFG3L2,AGAP1,AGK,AGL,AGO1,AGO2,AGPS,AHCY,AHCYL1,AHDC1,AHNAK,AHSA1,AIFM1,AIMP1,AKAP8,AKR1B1,AKR7A2,AKT1,AKT2,AK1,AK2,AK4,AK6,ALB,A…
MDK	ACE,ACTG1,AFF4,Akt1,APP,ARAF,Braf,BOD1L1,BRD2,CCL3L3,CHD9,CLK2,CWC22,CXXC1,DCAF5,EGFR,EPB41L5,ESR2,FBXO7,FXR1,GPC2,HCK,HDGF,HIF1A,HIST1H1A,Hras,ITGA4,ITGA6,ITGB1,ITPKB,JOSD2,KBTBD7,Kras,KSR1,LRP1,LRP6,LRP8,Mapk1,Mapk3,MAPK6,MDK,MLLT3,MYOCD,NAF1,NCAM1,NCL,NFU1,NID1,NID2,NKAP,NOS1AP,Notch2,PBX3,PDE4DIP,PNN,PPIG,PTPN9,Ptpra,PTPRZ1,RAF1,RBFA,Rem1,RPL18A,RPL36AL,RPP25,RPS27A,SDC4,SETD1A,SHANK3,SIN3A,S…
MYOC	A2M,ACTA2,ACTB,ACTG1,ALDOA,ANXA2,ASB10,C1QB,CAP1,CDKN2B,CD81,CKM,CLIC1,COL1A2,COL3A1,CRYBB1,CYP1B1,ECE1,EEF1A1,ENO1,FBN1,FLRT3,FN1,FTL,FUBP1,GAPDH,HAGH,HSPA4,IGKC,IGLL1,ITGA7,LAMA5,LGALS3,LOC688637,LTBP2,MAEA,MYH11,MYL2,NOTCH2,OLFML1,OLFM3,OLFML3,OPTN,PEX5,PKM,PPAPDC2,PRRC2C,RFC1,SERPINF1,SGTA,SOST,SPARC,SPARCL1,SUCO,TGFBR1,TIMP1,TKT,TMCO1,TMTC1,TNFRSF1A,TPM1,WDR36,VAMP4,VIM
MYO1C	AAK1,ABLIM1,ACTA1,ACTA2,ACTB,ACTC1,ACTG1,ACTN1,ACTN4,ACTR2,ACTR3,ADD1,AFAP1,AGGF1,AGR2,ANLN,AP2A1,AP2M1,AP3M1,ARHGAP11A,ARHGAP21,ARNT,ARPC1B,ARPC2,ARPC3,ARPC4,ARPC5L,ARRB1,ARRB2,BAP18,BASP1,BAZ1B,BCAR1,BCL2L1,BICD2,BMPR1A,BMP2K,BPLF1,CALML3,CALM1,CALM2,CALM3,CAMK2G,CAPZA1,CAPZA2,CAPZB,CARD10,CBL,CCAR1,CCDC127,CDC25C,CDC73,CDH23,CDKN2A,CDK2,CDK9,CDKN2A,CD2AP,CD109,CEP162,CFL1,CFL2,CFTR,CHCHD3,CHER…
MYO1D	,SPHK1,LRRK2,ATP6V1A,PTEN,ACTC1,ACTRT2,ASRGL1,ATG16L1,ATP6V1B1,BBS7,BTD,CANX,CCDC8,CDH5,CDK9,CFTR,CHUK,CIAO1,COX4I1,COX15,CUL1,DAPK1,DKK3,DLST,DNAI2,ECT2,EED,EGFR,EID1,ESR2,FANCD2,FBXO25,FBXO40,GOLGA2,HAVCR2,IKBKG,ITM2B,ILK,INVS,KIAA1429,KIAA2013,LSP1,L1TD1,MAP3K1,MAP3K3,MDC1,MGRN1,MYC,MYO1H,NEXN,OTUD4,PAN2,PARP2,PARP11,PAXIP1,PDHA1,PDXDC1,PELO,PEX19,PHB,PHLDA3,PLEKHA7,PPP1CA,PPP4C,PPP6R2,PRKAA1,…
MYO5A	ACTA1,ACTB,ACTR2,AGAP2,AKAP9,ANLN,AVIL,BCL2L1,BMF,CALML3,CALM1,CALM2,CALM3,CAPZA2,CCDC8,CCNG2,CDC73,CDH5,CDK2,CDK9,CORO1C,CREB3,CRYL1,CSF1,CYFIP1,CYFIP2,DAO,DBN1,DCP1,DCP1A,DCP1B,DISC1,DKK3,DLC1,DLGAP1,DTNBP1,DYNLL1,DYNLL2,EID1,ELF5,ESR1,ESR2,EXOC3,EXOC4,EXOC6,EXOC7,FAM9B,FAM160B2,FANCD2,FBXO25,FBXW7,FEZ1,FLNA,FLNB,FLOT1,GFAP,GPR156,GRIA1,GRIA2,GRIN1,GRIN2B,HGS,HMGA2,HNRNPL,IL20RA,INTS4P2,IQGAP1,…
MYO10	,XPO1,ACTA1,ACTB,ACTG1,ACTR2,ACTR3,ARPC1A,ARPC1B,ARPC2,ARPC3,ARPC4,ARPC5,BTRC,CALM1,CALM2,CALM3,CALML3,CAND1,CCDC77,CDK5RAP2,CEBPB,DCC,DYNLL1,ENAH,EVPL,FBXW11,FSCN1,HSP90B1,ITGB3,ITGB5,JPH4,KIAA0368,KIAA1429,MYO19,NEO1,NTN1,PAN2,PARD6B,PLA2G10,PRKCI,PRKD2,TAPT1,TERF2,TES,TRIM25,TUBA1A,TUBB2B,VASP,WIPI2
NCS1	ABHD6,ACO2,ADRBK1,ARF1,ATP5F1A,ATP5F1B,BSPRY,CADPS,CD69,CEP89,CNOT3,CTAG1A,C1QTNF2,DRD2,DRD3,DTX2,ELAVL1,FCGR3A,FSD1,FZD7,GFAP,GRK1,HNRNPL,HSD17B3,HSPA8,ICAM1,IL1RAPL1,ITPR1,KCNC1,KCND1,KCND2,KCND3,KDM3B,KIF21A,LINC00311,MEOX2,MIEF2,NAF1,NBL1,NMT1,NMT2,NUFIP1,OXER1,PDE1A,PI4KB,RBCK1,PRDM4,RNASEH1,RNF19B,SHARPIN,SIGLEC9,SLC1A6,SLC25A41,SNRPB,SPP1,SPRED2,SRP68,SSX3,TANK,TK1,TMEM185A,TNIP2,TRAF2,USP…
NEUROD2	,CPLX2,FMR1,MYT1L,TBR1,TCF4,ACTL6B,ANAPC1,ASCL1,CDC20,CKS1B,MT-ND2,KRT8,PGAP3,POU3F2,PKN1,RNF123,TK1
NLGN1	,DLG4,NRXN1,PICK1,DLG4,NLGN3,NRXN1,SHANK2,SHANK3,ABI2,ADCY9,AGAP2,BRK1,B3GAT3,CASK,CD247,DLGAP1,DLG2,DLG3,EDDM3A,FAM19A5,GOPC,GRM5,MAGI1,MAGI2,MAGI3,NRXN2,NRXN3,PDZRN3,PTPRT,SHANK1,SIPA1L1,TRADD,TNFSF18
NPTX2	AGR3,ARL10,ATP6,ATP8,AVP,BATF3,BDNF,CHURC1,CLEC4F,CYB5D2,EDARADD,GRIA1,GRIA4,LYPD4,MT-ATP6,MT-ATP8,MT-ND4,MYC,NPAS4,NPTX1,NPTXR,OCA2,RCN2,TOM1L1
NRXN1	,DLG4,LIN7C,NLGN1,SYT1,CNTNAP2,DLG4,LRRTM1,MYO16,NLGN2,NLGN3,NLGN4X,SHANK2,SHANK3,AFDN,APBA1,APBA2,ARHGAP10,ARHGAP26,ATP13A2,CASK,CBLN1,DLGAP1,DLGAP2,ELOA,GABRA1,GRID2,LNX2,LRRTM2,LRRTM3,MACF1,MIB1,MLLT4,NRXN2,NRXN3,PDZD2,PPFIA1,PRKDC,PTPRT,SHANK1,SIPA1L1,SYT13,SYTL1,SYTL2,SYTL3,TCEB3,TULP1
NSMF	,TRO,CABP1,CCDC125,CCNDBP1,CHD7,EMILIN1,GFI1B,GM12794,GM12800,GNRHR,GNRH1,GOLGA2,GOLGA6L9,HSF2BP,HSPB3,HS6ST1,INA,ITM2B,KAL1,KCTD15,KIFC3,KISS1R,KPNA1,LMO2,LXN,MAPK3,MID2,MPZ,MTNR1A,MTNR1B,MYL12B,NDUFAF5,POLR2A,PROKR2,PROK2,RBPJ,RNF123,PNMA1,PTPN21,SOCS7,SUPT5H,TACR3,TAC2,TAC3,TFIP11,TIMM9,TRIP6,UBASH3A
PAFAH1B1	ACTR10,AHI1,ANAPC13,AP1G1,ARHGAP1,ARID4B,ARL2,ARMC8,ASNS,ATIC,ATXN3,BET1,BICD2,CALD1,CAPN2,CAPNS1,CAPZA2,CAPZB,CCSER2,CDC42,CDK2,CENPF,CENPK,CENPM,CEP128,CEP135,CEP152,CEP295,CHID1,CHMP2B,CLIP1,CSNK2A1,CSTF1,DCDC5,DCTN1,DCTN2,DCX,DISC1,DIXDC1,DYNC1H1,DYNC1I1,DYNC1I2,DYNC1LI1,DYNC1LI2,DYNLL1,DYNLRB1,DYNLRB2,DYNLT1,DYNLT3,EDIL3,EIF5,FBXO7,FH,FSCN1,GAK,GID8,GNL3L,HECTD4,HMGB3,HSPA5,HSPA8,HSP90AA1,HS…
PAK1	ABI3,ACVR2B,AKT1,APP,ARHGDIA,ARHGEF2,ARHGEF6,ARHGEF7,ARPC1B,ATG5,BAD,BAIAP2,BMX,BRSK1,CAV1,CDC42,CDK5,CDK11A,CDK11B,CD47,CED-10,CHORDC1,CIB1,CPLANE1,CRIPAK,CTTN,CYFIP1,C5orf42,DYNLL1,DYNLL2,DYRK1B,EGFR,EIF3E,ELF3,ERBB2,ESR1,FBXO28,FGB,FLNA,FSD1,FXR1,GIT1,GIT2,GNB1,GRB2,HACE1,HCN1,HDAC4,HGS,HIST1H3A,HIST1H4A,HNRNPAB,HRAS,HSP90AA1,H2AF,H2AFX,ICAM1,IKBKE,ILKAP,LIMK1,LPXN,LYN,MAP3K1,MAPK4,MAPK14,MYH1…
PCDHA4	,PCDHA7,APLP1,C1orf43,C14orf1,CCDC90B,CISD2,CLDN7,CLDN18,CLSTN1,CNNM1,COG5,DDX11,EEF1A1,EIF2AK3,ERG28,FLT3,FYN,GAPDH,GDF9,HGS,IGSF21,IL25,KIAA0922,LONP2,LRIF1,LTBP1,MAP3K6,MAP7,MCPT1,MCPT2,NBEAL1,NMU,PCDHA1,PCDHA2,PCDHA6,PCDHA8,PCDHA9,PCDHA10,PCDHA11,PCDHA12,PCDHB17,PCDHGA1,PCDHGA3,PCDHGB2,PCDHGB4,PCDHGC3,POMT1,RBM48,RBSN,RIF1,SETDB1,SGTA,SLC10A7,TEX13B,TLE1,TMEM39A,TMEM131,TMEM223,TP53,UFSP2,UBQ…
PCDHA7	,PCDHA4,APP,ABL1,ADRA1A,AQP11,CALM2,CLDN18,CRK,FLT3,KCNJ5,LOC685596,MCPT1,MCPT2,PCDHA8,PCDHA9,PCDHA10,PCDHGA1,PCDHGA3,PCDHGB2,PCDHGB4,PNOC,RNF220,SLC6A15,TCHHL1,TEX13B,UHRF1BP1L,UQCRB,VPS13C,ZGPAT,ZSCAN23
PCDHB6	BPIFB3,CNEP1R1,CNTNAP5B,KLHL5,LOC728763,LYPD6B,PCDHB16,SNN,TEX261,TMEM14B,TTC16,ZFP109,ZFP113,ZFP174,ZFP263,ZFP386,ZFP617,ZNF131
PCDHB8	CASPR5-2,CFTR,CNTNAP5B,C12orf55,FBXL2,KIAA1671,LRRIQ4,OLFML1,PNCK,RNF180,SHC4,SLC25A2,STK32C,TAS2R60,TRIM45,VWA3B,ZFP706,ZNF605
PCDHGA4	CHD6,COL13A1,CSRP1,HOXD9,KIAA0513,KNDC1,LRRC71,NKPD1,OR52R1,PCYT2,PTPRK,PLCH2,PPP1R18,RHOU,SGTA,SLC25A2,VPS13C,XKR4,ZNF304
PCDH8	,NPTX2,DIPK2A,BRK1,BTRC,C3orf58,GSX1,HIVEP1,IREB2,KLHL1,MAPK14,MESP2,NAA16,PAPOLG,RGD1309079,RNF112,STX2,TDRD3,TNIK,TROAP,UBQLN4
PCDH15	CDH23,DLG4 ,DLG4,CFTR,DFNB31,GPR98,LHFPL5,MYO7A,MYO15A,NANOG,POU5F1,TMC1,TMIE,USH1C,USH1G,USH2A,WHRN
PCLO	,DLG4,SNAP25,UNC13A,DAO,DLG4,AGAP2,AGR2,BSN,CEP72,DPPA4,ERC1,ERC2,ESR2,EWSR1,E2F3,FLOT1,GIT1,GIT2,GRIA1,HIST1H1A,HMGA1,HMGN2,ITM2B,KIAA1429,LOC688452,PEAR1,PFN1,PFN2,RABAC1,RAB3A,RAPGEF4,RARS2,RBCK1,RIMS2,RNF123,SEC22B,SEMA3E,SIAH1,TNIK,TSEN54,UNC13B,YWHAB,YWHAE
PDYN	- ,APP,DRD2,DRD3,POMC,ACAD11,GAL,GNPTAB,GNPTG,LCN1,NPY,OPRD1,OPRL1,OPRM1,OPRK1,PENK,PNOC,PPARG,SST,S100A10,TIMM8A,TIMM8B,TIMM13
PICK1	AAED1,ABT1,AEBP2,AGO2,AKAP9,AKT1,AKT2,ALKBH8,AMIGO1,APTX,AP1M1,AP1S1,ARFIP1,ARHGEF3,ARHGEF5,ARL6IP1,ARMCX1,ARPC2,ASIC1,ASIC2,ATP5IF1,ATP6AP1,ATP6AP2,ATP11A,ATXN1L,ATXN3,ATXN7L3,ATXN7,AVPI1,BAHD1,BBRF2,BCL2L14,BEX1,BIN3,BLOC1S2,BLK,BNC1,BOLA3,BRD1,BTG2,BUD31,BYSL,CARD9,CBX8,CCDC36,CCDC102B,CCDC103,CCNH,CDCA7L,CDC42EP2,CDC73,CDKL3,CDKN2B,CDKN2D,CDK2AP1,CEP19,CEP57L1,CEP89,CEP95,CEP290,CGGBP1,CHMP1B…
PINK1	,LRRK2,PRKN,MAP1B,PTEN,AKT1,APPL2,BAG2,BAG5,BCL2L1,BCL2L2,BECN1,BNIP3,CDC37,CLU,COPS8,CRLS1,DLD,DNM1L,ERLIN1,FBXO7,FZO1A,HSD17B10,HSH2D,HSP90AA1,HSP90AB1,HSPA1A,HSPA1B,HSPA4,HTRA2,IMMT,IRAK1,IRS4,KIF11,KRAS,MAP1LC3A,MAP1LC3B,MAP3K7,MAPKAP1,MARK2,MCL1,MFN1,MFN2,NAE1,NFKBIE,PARK2,PARK7,PARL,PGAM5,PRKDC,PSMC6,PSMD1,PSMD2,RB1CC1,RHOT1,RHOT2,RICTOR,SAMM50,SARM1,SNCAIP,SNCA,SOCS4,SQSTM1,STAT3,TGM2,TIMM…
PPP5C	ABCF2,ABHD14A,ACTB,ACTG1,AGO1,AGO3,AHSA1,AHSG,APP,AR,BAG2,BPHL,BZW2,CAD,CCT4,CDC16,CDC27,CDC37,CDC37L1,CDC42BPB,CDK9,CDK18,CDK20,CHORDC1,CLU,CNTLN,CPNE1,CPNE2,CPNE4,CRY1,CRY2,CSE1L,CSNK1D,CSNK1E,CTPS1,DCPS,DDB1,DFFA,DISC1,DIS3,DPOD2,DUSP8,DUT,EGFR,EGLN3,EIF6,ELP1,ELP3,EL52,ENO1,ESR1,ESR2,FKBP4,FKBP5,FLCN,FLII,FSCN3,FUBP1,GADL1,GAPDH,GINS3,GNA12,GNA13,GNAI1,GNB2L1,GRB2,GRIN1,GRIN2B,GSS,HACD3,HHV8G…
PRKCA	ACIN1,AFAP1,AGAP2,AKAP5,AKAP12,AKAP13,ANXA6,APC,ATM,ATP1A1,AVPR1A,AVPR1B,BAP1,BCAS2,BRAF,BTG2,CACYBP,CALM1,CASR,CAV1,CBL,CCDC8,CCNL2,CD9,CD53,CD151,CDKN2A,CHRM1,CHUK,CISH,CLOCK,CSNK1D,CTNNB1,CTNNBL1,CYP2S1,CYP3A4,C1QBP,DDX58,DLG3,DLG4,DSP,DUSP11,EGFR,EGLN2,EIF2S1,EIF4EBP1,ELAVL1,EP300,EZR,FANCD2,FAS,FBXO7,FBXO21,FBXO25,FBXW7,FCGR2B,FCGR3A,FGD4,FKBP1A,FN3K,FSCN1,GABRB3,GCLM,GIPC1,GJA1,GLI3,GNB2L1,…
PRKCG	ADRBK1,ADRB2,AGAP2,ANXA7,BCL2,CCHCR1,CD5,CLOCK,CNKSR2,CYFIP1,DACT1,DACT2,DACT3,DAO,DLG4,DLGAP1,DMXL2,DVL2,EXOC5,FMR1,GABRB1,GABRG2,GABRR1,GJA1,GLRB,GNG3,GNG13,GRIA1,GRIA2,GRIA3,GRIA4,GRIN1,GRIN2B,HIST1H1A,HIST1H1C,HMGB1,HSP90AB1,HUWE1,ITM2B,LDB3,LIMK1,LNX1,LTI30,MAPT,MTNR1B,NOXA1,PDE4DIP,PEBP1,PLCG1,PLCG2,PICK1,PPP1R9B,PRKCA,PTPN1,SHANK3,SNCA,STXBP1,STXBP3,STXBP3A,SYNGAP1,TNIK,TRAF6,TRPC3,TSC1,UB…
PRKN	ABCE1,ABL1,ACSL1,ACSL4,ACTA1,ACTA2,ACTB,ACTBL2,ACTB,ACTC1,ADRM1,ADRM1,AGK,AGPS,AHCY,AIFM1,AIMP2,ALB,ALDOA,AMBRA1,AMOT,AMY2B,ANXA2,ANXA11,APEX1,APP,ARIH1,ARRB1,ARRB2,ATAD1,ATAD3A,ATAD3B,ATG7,ATP2B1,ATP2B3,ATP5A1,ATP5C1,ATP5J2,ATP5O,ATXN2,ATXN3,AURKA,AURKB,BACH1,BAG2,BAG5,BAX,BBOX1,BCL2,BCL2L1,BCL2L2,BECN1,BIRC5,BNIP3,B9D1,CACNA1B,CALCOCO2,CALM1P1,CALML3,CALR,CALU,CAMK2A,CASK,CASP14,CAV1,CBX1,CBX3,…
PRRT2	,DLG4,SNAP25,SYT1,CNIH2,CNIH3,DLG4,ABHD6,ADRA1B,AQP6,ASPHD1,CACNG2,CACNG3,CACNG4,CACNG7,CACNG8,CALML5,CDIPT,CPT1C,C2CD2L,DDI1,DIRAS2,ELK1,FRRS1L,F2RL1,GPRC5D,GRIA1,GRIA2,GRIA3,GRIA4,GSG1L,HIRIP3,HRAS,INO80E,KIF22,KIT,KRAS,LCLAT1,LRRTM4,MAPK1,MAPK3,MFSD14B,NDUFB8,NDUFB9,NDUFS4,NDUFV3,NRN1,OLFM1,OLFM2,OLFM3,PNKD,PRKD1,PRRT1,SDC3,SEZ6L2,SHISA9,SLC10A6,SMIM5,TBRG4,TLCD4,VEGFC,VWC2,VWC2L,YPEL3
PTK2B	AGAP2,ALG2,ANXA6,ARFGAP1,ARHGAP10,ARHGAP35,ASAP1,ASAP2,BCAR1,CAMK2A,CASS4,CBLB,CBL,CD47,CLTC,CRK,DLG3,DLG4,DNM1,DOCK8,DOK1,EED,EFS,EGFR,EPHA1,ERBB2,ERBB3,ERBB4,EWSR1,EXOC6B,FANCD2,FGR,FYN,GIT1,GNA13,GP1BB,GP6,GRB2,GRIN1,GRIN2A,GRIN2B,GSN,HSP90AA1,HSP90AB1,IL7R,ITGAV,ITGB1,ITGB2,ITGB3,JAK1,JAK2,JAK3,KCNA2,KDR,KIAA1429,LCK,LPXN,LYN,MAPT,MAP3K4,MATK,MBD2,MCAM,MYD88,NEDD4L,NEDD4,NEDD9,NPHP1,NPHP4,PAX…
RAC3	,CACYBP,CIB1,PAK1,ARFIP2,ARHGDIA,ARHGDIB,ARHGDIG,CALML3,CWC15,DDX46,DUSP9,ESR1,FBXL19,GHRH,GOLGA2,HDAC7,HIVEP2,HNRNPK,IQGAP3,ITSN1,KALRN,KHDRBS1,LDHB,LY86,NAP1L1,NCL,NEFM,NRBP1,PAK4,PPP1R9A,PREX1,PTBP3,RAC1,RAC2,RAP1GDS1,RBM41,RHOC,RSRC1,RWDD1,RXRA,SLC7A1,SLC9A6,TGFA,TRIO,VAV1,VAV2,VAV3,WAS,XIAP,YWHAE,ZNF706
RASGRF1	,CAMK2A,DLG4,DLG4,GRIN1,GRIN2A,GRIN2B,ADRBK1,CAMK2G,CDC42,CEBPA,CTNND1,EHD4,FKBP5,GRK2,HRAS,KRAS,MARK3,MDM2,MYC,NEFL,NGF,NRAS,NTRK1,NTRK2,NTRK3,PALM,PLK1,PPP1R9B,PTK2,RAC1,RASA1,RRAS,RHOA,SNRNP70,SRC,SRPK2,TP53,UBC,USP8,YWHAB
RORA	,GFAP,AMTL,ARNTL,ATXN1,BHLHE41,CEBPB,CLOCK,COPS5,CRY1,CSNK1E,DDB1,EP300,EZH2,FOXP3,HIF1A,LMO3,LRIF1,MAGED1,MED1,MYOD1,NCOA1,NCOR1,NME2,NPAS2,NRIP1,NR0B1,NR1D1,NSD1,PIAS2,PIAS3,PIAS4,PNRC1,PNRC2,PPARGC1A,PROX1,PSMC5,PTBP1,RORB,RORC,RUVBL1,SMARCD3,SP1,SREBF1,STAT3,SUMO1,TIC,UBE2I,VPRBP,YAP1,ZXDC
RPH3A	,SNAP25,STX1A,PRNP,ADD2,ALOX15B,APPL1,CALM1,CALM2,CALM3,CAND1,CASK,DOC2B,GCH1,HCN1,ITM2B,MPP5,NTRK1,PSEN1,RAB3A,RAB3B,RAB3C,RAB3D,RAB8A,RAB8B,RAB15,RAB27A,RAB27B,SNAP23,TP63,UBE3A,UNC13B,VAMP1,YWHAB,YWHAE,YWHAH
S100A1	AGER,ANXA6,ATP2A2,BAG3,BEX3,BIK,CACYBP,CAPZA2,DES,FKBP4,FKBP5,FOPNL,GJA1,HSPA1,HSPA1A,HSPA1B,HSP90AA1,HSP90AB1,LY96,MDM2,NIF3L1,PGM1,PLB1,PLEKHF2,PPID,PPIDL1,PYGM,REL,RYR1,SMAD2,S100A2,S100A3,S100A4,S100B,S100P,S100Z,TLR4,TP53
S100A4	AGER,ANXA1,ANXA2,ANXA5,ANXA6,ANXA10,AREG,BAG6,BBX,BCKDHA,BCKDHB,BEX2,BRD1,BTC,CCDC14,CCDC28A,CCDC28B,CDH1,CDK2,CEP44,CEP76,CEP128,CEP170,CNTRL,CORO7,CRBN,DGCR14,DIAPH3,DNAJA3,DNAJB6,DPYSL4,DYNLL1,EGF,EGFR,ESCO2,FAM24B,FCGR3A,FOPNL,GAK,GAN,GFER,GOLGA2,HAUS1,HAUS4,HBEGF,HSBP1,HSPB1,H2AFX,IGBP1,IGHG3,KAT7,KIF18B,MATR3,MCM10,MDM2,METAP2,MMP9,MMP13,MOV10,MRPS34,MYH9,MYH14,MYL12A,NEDD1,NME7,NOV,NPAT,NP…
S100A9	AAR2,ACIN1,AIRE,ARRB1,ARRB2,ASB3,CAMP,CCNYL1,CDC34,CDC42,CDC53,CDK15,CD2BP2,CD33,CD163,CFTR,CHD3,CHD4,COPS5,CPLX1,CSF3R,CUL2,CUL5,CYLD,DAB2,DDX19B,DDX21,DEK,DHX15,DSTN,EGFR,EIF4A3,EWSR1,FAM60A,FLT1,GABARAPL1,GABARAPL2,GAPDH,GNPAT,GPATCH2L,GRB2,GRK4,GTF3C1,G3BP1,HNRNPU,IFI16,ILK,IRAK1,KIAA1429,KRT17,LCN2,LTF,LUC7L3,LY96,MAGEA1,MAGEA3,MAGEA6,MAPK14,MAPT,MAP1LC3A,MATR3,MCM2,MCM5,METTL23,MRPL38,MYC,M…
SHH	BOC,CDON,DERL1,DERL2,DISP1,DISP2,EDEM1,EDEM2,EDEM3,GAS1,GLI1,GLI2,GLI3,GPC3,GPC5,HHAT,HHIP,IHOG,PTCH1,PTCH2,SAP18,SEL1L,SHH,SIN3A,SMO,SUFU,SYVN1
SLC9A1	AKT1,AOC3,AP4S1,ARRB1,CA2,CALM1,CALM2,CALM3,CCDC107,CCR6,CDH1,CD44,CHP1,CHP2,COA3,DAXX,EGF,EGFR,ENO1,EZR,FAM189A2,FNDC5,FUT1,GALNT6,GALNT7,GBF1,HARE,HMMR,HRAS,HSP90AA1,HSPA4,HYAL2,IPPK,KRAS,LPAR1,LRRC55,LYPD3,LYVE1,MAD2L1,MAPK1,MAPK3,MAPK14,MAP3K7,MAP3K14,MAP4K4,MDFI,MSN,NEDD4,NRAS,PTGER3,PTGIR,RAB5C,RDX,RHOV,ROCK1,RPS6KA6,SEMA7A,SLCO6A1,SLC9A1,SLC20A1,SLC22A2,STAB2,TAF15,TCTN2,TCTN3,TESC,TMEM17,…
SMARCA4	ACTB,ACTC1,ACTG1,ACTL6A,ACTL6B,ADD1,ADNP,AHR,ANGPTL4,ARID1A,ARID1B,ARID2,AR,ASF1A,ATF3,ATL2,BACH1,BAZ1B,BCL6,BCL7A,BCL7B,BCL7C,BICRA,BICRAL,BMI1,BRCA1,BRD4,BRD7,BRD9,BRWD1,BYSL,CABIN1,CAD,CAND1,CARM1,CAT,CBX1,CBX3,CBX5,CCNC,CCNE1,CDC5L,CDK8,CDK19,CDKN2A,CDX2,CDYL,CEBPA,CEBPB,CHAF1A,CHD3,CHD4,CHD7,CHEK1,CHFR,CHMP5,CIITA,COPS5,CPSF2,CREB1,CREBBP,CSNK1A1,CSNK1D,CSNK1E,CSNK2A1,CSRP2,CTNNB1,CUL1,CUL3,…
SNAP25	ADCY6,APBA1,APP,AP2A1,AP2B1,ATP1A1,ATP6V0D1,CADPS,CCDC53,CDH1,CENPF,CLSTN1,CLTC,CPLX1,CPLX2,CPLX3,CPLX4,CPX,DCTN2,DGUOK,DLG4,DNAAF2,DNAJC5,DNM1,EGFR,FBXO7,GAPDH,GLP1R,GOSR1,GRIN2B,HGS,HRS2,HSPA8,HSPG2,HTT,ITM2B,ITSN1,KCNB1,KIF5B,KIF5C,LRRK2,MAP6,MTNR1A,MTNR1B,NAPA,NAPB,NCKAP1,NSF,NUFIP1,PACS1,PPP1R9B,PRRT2,RAB3A,RAD23B,RPH3A,SCAMP1,SGTA,SLC14A2,SNAPIN,SNCA,SRCIN1,STXBP1,STXBP5,STX1A,STX1B,STX2,ST…
SNAPIN	ABI2,ACTN2,ADCY5,ADCY6,AP3B1,AP3B2,AP3D1,AP3M1,AP3M2,AP3S1,AP3S2,ATP1A1,BCAS4,BFSP1,BFSP2,BIN1,BLOC1S1,BLOC1S2,BLOC1S3,BLOC1S4,BLOC1S5,BLOC1S6,BNIPL,BORCS5,BORCS6,BORCS7,BORCS8,CCDC102B,CCDC151,CDC42BPA,CEBPG,CEP170,CEP170P1,CMYA5,CNGA4,COG6,COG7,COPS4,CSNK1A1,CSNK1D,CSNK1E,C10orf32,C17orf59,C20orf202,DDR1,DES,DNM2,DOCK9,DST,DTNBP1,DYSF,EEF1G,EGLN3,ELP1,ENO3,ENTHD1,EXOC1,EXOC7,FAM114A1,FSD2,GPRAS…
SNCG	ADRB2,ADRBK1,AHCYL1,ATOH7,BMPR1A,BUB1B,CENPE,DDX5,DYNLL1,EXT2,FABP4,FAM78B,FAM90A16P,FUBP1,GLYR1,GRK1,GRK5,GRK6,HN1,HN1L,HNF4A,ILF3,KCNS3,MAPK1,MAPK3,MAPK8,MCM3,METTL14,MMRN2,MSN,MYOC,NDNF,PFDN2,POT1,POU4F2,RBPMS,SLC6A4,SLC23A1,SNRPN,SSSCA1,SULT1A1,SYNC,TERF1,TERF2IP,TIMP2,TUFM,UBA2
SNTA1	ABCA1,ABCC4,ADAMTS6,ADH5,ADRA1D,ADRA2A,ADRB1,AGRN,AGTR2,AKAP9,APOA1,ATP2B1,ATP2B2,ATP2B4,ATP6V0B,BAI1,BAI2,BAI3,CAV3,CD3E,CFAP69,COPB1,CTNNAL1,CYSLTR2,C3AR1,DAG1,DGKZ,DMD,DTNA,DTNB,DYSTROPHIN,FABP1,FAM189B,FRMPD4,F8A1,GDA,GLS,GLS2,GNAT3,GOLGA2,GRB2,GUCY1A2,HMGA2,HMG20A,HTR2B,HTR2C,IL2RA,IL9,ITGB5,KCNA4,KCNA5,KCNJ4,KCNJ10,KCNJ12,KCNJ15,LMO1,LOC100289290,MAGEE1,MAP4,MAPK12,MAS1,MCM7,MED8,MLC1,MTMR2…
SNTB2	,CPNE5,DAG1,DLG4,LIN7A,LIN7C,SNTA1,DLG4,DTNBP1,NDEL1,PTEN,XPO1,ABCA1,ADRA1D,ANG,ARHGAP23,BAI1,CASK,CAVIN1,CDKN1A,CFAP36,CFAP69,CIRH1A,COG6,CTNNAL1,DGKZ,DMD,DTNA,DTNB,EGLN3,ELAVL1,ERBB4,ESR1,ESR2,EZR,FCGR1A,FLNB,G3BP1,GOLT1B,HMG20A,HSCB,KCNJ12,LRCH3,LURAP1L,MARK2,MAST1,MAST2,MCM7,PLEKHA2,PTPRN,PTRF,PXDC1,RECQL4,RHPN1,RPP25L,SAV1,SCN5A,SCRIB,SGCA,SGCD,SGCE,SNTG1,SNTG2,SPAST,SPZ1,SSPN,SYNPO2L,SYT13,…
SPHK1	,MYO1C,MYO1D,HUWE1,AANAT,ACACA,ACER1,ACER2,ACER3,ACTB,ACTG1,AIF1L,ARMCX3,ARPC3,ARPC5L,ASAH1,ASAH2,BAG2,BECN1,BIRC3,CIT,CSRP1,CTSB,CYLD,DBN1,DCXR,DEGS1,DEGS2,DHPS,DPM1,DPP7,DSTN,EEF1A1,EP300,FHL2,FYN,GALK1,GMPS,GRB2,HNRNPA2B1,HP1BP3,HSPA8,LAD1,LLGL2,LTBP1,LYN,MAD2L1,MAP4K1,MARCKSL1,MBTPS1,MYH9,MYO1B,OAT,PCK2,PDZK1,PIK3CG,PPAP2B,PPM1G,PPP2R2A,PRKCD,PRMT1,PSMA3,PSMA8,PSMB2,PSMB6,RAB35,RARG,RBM3,ROCK…
SRCIN1	,CDH1,SNAP25,DAO,SHANK3,AGAP2,BCAR1,BCAS4,CD2AP,CHSY3,CHSY3L,CKAP5,CRK,CSK,CTTN,DMTN,ESR2,FBXO7,GIT1,GRID2,GRIP1,HNRNPL,ITM2B,LNX1,MAPRE1,MAPRE2,MAPRE3,NUFIP1,POLG2,PPP1R9B,SNCA,SORBS3,SRC,SYP,UBC,YWHAB,YWHAE
SS18L1	,SMARCA4,CUL3,DGCR6,HDAC4,SMARCA2,TCF7,AATF,ACTL6B,ANKRD22,ATF3,ATN1,BAG4,BCL7C,BICRAL,BMI1,BRD1,CEP55,CREBBP,CSTF2,CTAGE5,C1orf94,DPF1,DPF2,DPF3,ELF5,EP300,ESR2,FAM168A,GATAD1,GLTSCR1,HDAC2,HGS,LGALS3,LOC368001,LOC685179,LOC690085,MAPK1IP1L,MED30,MIA2,NAF1,NR1H3,PAX8,PCGF6,PHF10,REC8,RFX6,RLIM,SF3B4,SKA3,SMAD1,SMAD3,SMARCB1,SMARCC1,SMARCC2,SMARCD1,SMARCD3,SMARCE1,SMC1B,SMC4,SNRPB,SNRPC,SSBP3,STA…
STAC	,LRRK2,APP,ANKLE2,CDCA4,CENPH,C9orf156,DNAJB13,FBXO11,FBXO25,FCHSD2,GOLGA2,HLA-G,KANK2,KIAA1958,KIR2DL1,KIR2DL4,KIR3DL1,KIR3DL2,KIR3DL3,LACTB2,LIMD1,LMNA,LOC681185,LZTS2,L3MBTL4,MEOX2,NCAPG2,NOTCH2NLA,NCKIPSD,NEDD4L,NEDD4,PARP2,PAX5,PAX6,PJA1,POU6F2,RNF208,SIRT1,SLCO5A1,SPG20,STAC2,SULF1,TRIM45,TRIP6,TRMO,XKR9,YWHAB,YWHAE,YWHAZ
STMN2	,SNAP25,SYT4,NGFR,SESTD1,TRPC5,AHCYL1,ASRGL1,CCDC85A,CCHCR1,CEP70,CHD4,CHGA,CLSTN1,CTNNA3,DHRS2,DSTN,EEF1A1,FAM90A1,FANCC,FANCD2,GAP43,GATAD2A,GATAD2B,GCNT1,GNG3,GPRASP1,GPRASP2,IGBP1,MAPK8,MAPK10,MAPT,MBD2,MBD3,MTA1,MTA2,MTA3,NEFL,NMNAT2,OTUB1,PCDHGB1,PCDHGB2,PCDHGB8,PPM1G,PRKM8,PSMB1,PSMC1,RARB,RGS6,RGS20,SEC23A,SEC24A,SLC1A2,SSSCA1,STAM,STMN1,STMN3,STUB1,SULT1A1,TAGLN3,TEX11,TFCP2,TUBB3,TXLNA,…
STX1A	AARD,ABI3,AGTRAP,AIG1,ANKRD46,AOC3,APBA1,APBA2,APOL2,APOL3,AQP3,ARL13B,ATP6V1B1,BET1,BLOC1S6,BNIP1,BTN2A2,CACNA1D,CADPS,CASC4,CCSER2,CDC37,CDK5,CDR2,CD81,CFTR,CHGA,CLEC1A,CLN6,CLTC,CMTM7,CPLX1,CPLX2,CPLX3,CPLX4,CPX,CYB5B,C4orf3,DDX49,DPP8,DGUOK,DISC1,DNAAF2,EBAG9,EMD,ERG28,ETNK2,FAM3C,FAM9C,GIMAP1,GIMAP5,GOSR2,GPM6B,GRIN1,GRIN2B,HAX1,HGS,HMOX1,HTT,ITM2B,JAGN1,KCNB1,KCNMA1,KIFC3,LRRK2,MAL,MALL,MDM…
SV2A	ADRB2,APBB1,APP,AP2M1,ATXN1,BSN,CALM1,CALM2,CALM3,CLEC2D,C9ORF72,DLG4,ETS1,FYN,GIT1,GP2,ITM2B,LAMA5,LGALS8,LRRK2,LTB4R2,MAGI2,NTRK1,PPP1R9B,RIN1,RNF4,SLC17A7,SNAP25,SV2B,SV2C,SYN1,SYNGR4,SYP,SYT1,SYT2,UBC,UPK2,VAMP2,YWHAB,YWHAE
SV2C	,SNAP25,SV2A,SYT1,ABCC10,ABHD17B,EXTL3,GP2,LAMA5,LAMC2,MFSD5,MFSD8,MFSD10,MFSD11,NPLOC4,RHBDD1,SPNS1,SV2B,UBE4A,UFD1,UFD1L,UNC93A,VANGL2
SYN1	ACTB,AMPH,ANTXR1,APP,AP2A2,AP3D1,ARMC1,ATG4A,BIN1,BLM,BZRAP1,CALM1,CALM2,CALM3,CAMK2A,CASK,CPLX1,CRK,CYFIP1,DAO,DDX5,DGCR8,DGKI,DGKZ,DGUOK,DLG4,DNAAF2,DNM1,EGFR,ERC1,ERG,ERGIC1,ERI1,GRB2,GTF3C2,HAX1,HSPA8,HTT,ITM2B,ITSN2,KAT5,KCNMA1,LRRK2,LUC7L3,MAPT,MAP2,MTNR1A,NCF1,NCKAP1,NOS1,NOS1AP,NUFIP1,PARK2,PFN2,PIK3R1,PPFIA3,PPP1R9B,PPP2CA,PRKACB,PRNP,PSEN1,PSMD2,RAB3A,RB1CC1,RIMS1,ROCK2,SAP130,SH3GL2,SH…
SYN2	,DLG4,HPCA,KCNMA1,SNAP25,STX1A,SYN1,SYT1,VAMP2,APP,CPLX1,CYFIP1,DLG4,NOS1AP,PRNP,SYN3 ACTB,ARMC1,CALM1,CALM2,CALM3,CHD5,CHRM4,DGUOK,DNAAF2,DNM1,GNB2L1,GRID2,HAX1,HSPA8,HTT,ITM2B,IQCB1,MED25,MTNR1A,NAPB,NCKAP1,NSF,PFN2,PLCG1,POLL,PPFIA3,PPP1R9B,PSMC3,RAB3A,RIMS1,ROCK2,RPGRIP1L,SLC8A1,SNAP23,STX3,STX4A,SYT2,UBC,UNC13B,VAMP4,VAMP8,YWHAB,YWHAE,YWHAZ
SYT1	APP,APH1A,AP1G1,AP2A2,ARMC1,BNIP2,BTN2A2,CACNA1A,CACNA1B,CACNB3,CACNB4,CALM1,CALM2,CALM3,CASKIN1,CBFB,CDCA8,CLSTN1,CNKSR2,COPS4,CPLX1,CPLX2,CPX,CSGALNACT2,CWC22,CYB5B,C6orf15,DGUOK,DLG4,DNAAF2,DNAJC5,EIF2B2,EIF2B3,EIF2B4,EIF2B5,EPB41L5,EPS15,FGF1,FMR1,GIMAP5,GOLM1,GRIN2B,HAX1,HMOX2,HTT,IKBKG,ITM2B,KCNA1,LRP1B,LRP2,MFF,MIP,NAPB,NEDD4,NTRK1,NUFIP1,PCBD1,PGK2,PIP5K1C,PPP1R9B,PRNP,PSENEN,PSEN1,RAB3A,…
SYT4	,NRXN1,SNAP25,STMN2,STX1A,SYN1,SYN2,SYT1,VAMP2,CPLX1,NRXN1,SYN2 CACNA1B,CHGB,HNRNPC,MAPK8,MAPK9,MAPK10,NBR1,NDUFA12,NTRK1,OXT,PARK2,PCSK2,RAB3A,SCGB2B27,SGTA,SGTB,STX1B,STX3,STX6,SYNCRIP
SYT5	,DNAJC5,ITPR1,SNAPIN,SNAP25,STX1A,SYT1,VAMP2,CACNA1D,CPLX1,HTR6 ATP6V1C2,CACNA2D2,CACNB3,CALM1,CALM2,CALM3,CHGB,INS,INS1,INS2,ITPR3,PALM2,PCBP3,POLR2E,PRPSAP1,PSEN1,RAB1A,SNAP23,STXBP1,STX3,TOMM70A,UBC
SYT7	,CDH1,NRXN1,SNAP25,STX1A,VAMP2,CPLX1,NRXN1,ARNT,C2CD4C,EPS8L1,ESR1,FERMT2,HRAS,KRAS,MOV10,NPM1,NRXN2,NRXN3,SCGB2B24,SCGB2B27,SENP2,SIAH1,SNAP23,STX3,STX4,STX4A,SUMO1,SYNCRIP,VAMP7,YWHAB
TNR	ACAN,AGAP2,BCAN,CCDC146,CNKSR2,CSPG3,DLG4,FMR1,FXR1,HOMER1,HUWE1,IL34,ITGAV,ITGA8,ITGA9,ITGB1,ITGB3,ITGB6,ITM2B,LGALS14,MAGEB4,MYC,NCAN,NCK2,PDE4DIP,PEX5L,POLR3C,PPP1R9B,PRNP,PSMA1,PTPRZ1,RNF123,SDC4,SHANK3,TLR4,TNIK,TNN,TSC1,VCAN,WDYHV1,YWHAB,YWHAE,YWHAZ
TPM3	AAR2,ACTA1,ACTA2,ACTB,ACTC1,ACTG1,ACTG2,ACTN1,ACTN2,ACTN3,ACTN4,ADD1,AGR2,AHCYL1,AIF1L,ANLN,ANXA2,ANXA6,APBB1,APOE,AQP2,ATF2,ATP1A1,ATP5F1,ATXN1,BCAR1,BCAR3,BLOC1S6,BRCA1,B9D1,CALCOCO1,CALML3,CAP1,CAPZA2,CAVIN3,CCDC101,CCDC102B,CCDC114,CCDC146,CCHCR1,CDC123,CDK2,CDK9,CFTR,CHRM3,CHUK,CKB,CKMT1A,CKMT1B,COQ2,COX4I1,COX5A,COX15,CSF1,CTNNB1,CUL3,CUL7,CYC1,C1orf216,DAPK1,DISC1,DLD,DNM1L,DUX4,DVL2,EED,E…
TRPM7	ACTB,ACTBL2,ALYREF,ANXA1,APEX2,ARHGEF2,ARID1B,ARL15,BCL9,BUB1,BZW1,CAD,CANX,CCAR2,CCT2,CCT3,CCT4,CCT5,CCT6A,CCT7,CEP152,CORO1C,CTNNB1,CUL4B,C1QBP,DDB1,DDX3X,DDX5,DDX6,DDX17,DNAH2,DNAH5,DNAH9,DNAH11,DSP,EED,EEF1A1,EIF4A1,EPPK1,EZH2,FLOT1,GTF2IRD1,G2E3,HDAC1,HIST3H3,HNRNPH1,HRAS,INO80,INO80B,ITPR2,JAK1,JUP,KAT6A,KDM4A,KIFC1,KLHL13,KNL1,KRAS,LAMB1,LAMP1,MARK2,MBD2,MBP,MLKL,MPP2,MYEF2,MYH2,MYH9,MYH10…
UNC13A	BSN,CADPS,CALM1,DAO,DNPEP,EPB41L3,ERC1,ERC2,FBXO45,FMR1,MOV10,PEX5L,RAB3A,RIMS1,RIMS2,SHMT2,SNAP25,STXBP1,STX1A,SYT1,TNIK,UBXN10,UNC13B,UNC13C,YWHAB
VAMP2	ABCC2,ACAA2,ACAD9,APP,AQP2,ARHGEF17,ARL13B,ASNA1,ASPSCR1,ATP1A1,ATP1A2,ATP1A3,ATP4A,ATP6V0A1,ATP6V0C,ATP6V0D1,ATP13A2,BAG6,BCAP31,BVES,CALM1,CALM2,CALM3,CCDC155,CDC42,CENPF,CLSTN1,CPLX1,CPLX2,CPLX3,CPLX4,CPX,CREB3L1,DDX60L,DGUOK,DNAJC5,DNAJC13,DNM1,EBP,ERGIC3,EXOC3,FAM127A,FKBP2,FLOT1,FLOT2,GNAO1,GNB1,GNB3,GPM6A,HGS,HIBADH,HRAS,HSD17B4,HSPA8,HUWE1,IKBKB,ILF3,IQCB1,ITM2B,JAGN1,KRAS,LAMP1,LAMTOR3,L…
VLDLR	ANKRD36B,APOB,APOC1,APOE,CANX,CD36,CLU,CRKL,DAB1,EFNB3,FYN,KIAA1429,LPL,LRPAP1,LRRC4C,MYLIP,NR1H2,NR1H3,PAFAH1B1,PAFAH1B2,PAFAH1B3,PCSK9,RELN,SEL1L,SH3KBP1,SNX17,SYT1,YWHAE,ZNF408,ZSCAN12
WFS1	,APP,DRD2,KCNH2,ADIPOR1,AKT1,APLP2,ANTXR1,AQP6,ATF6,CD79A,CFTR,CKAP4,DNAJC3,EIF6,ESR2,FAM209A,F2RL1,GPC3,HSP90B1,IL6,ITGB3BP,KIAA1429,LAMC1,LTB4R2,LYPD3,MAPK6,MBTPS1,MIA3,PENK,PSMA5,P2RX2,P4HB,RNF4,SMURF1,STC2,SYVN1,TCTN3,TERF1,TPTE,TUSC5,UBE2L6,UPK1A,YIPF3

## Sheet: Sheet2
A2M		GTPBP2		RAD51			A2M		A2M		A2M
A4GALT		GTPBP4		RAD51AP1			AAK1		AAK1		AAK1
A830010M20RIK		GTSE1		RAD51D			AAR2		AAR2		AAR2
AAED1		GTSF1		RAD54B			AARS		AARS		AARS
AAK1		GUCY1A2		RAE1			ABCA1		ABCA1		ABCA1
AAMP		GUCY1B1		RAF1			ABCC10		ABCC10		ABCC10
AANAT		GUCY1B3		RAG1			ABCC4		ABCC4		ABCC4
AAR2		GUCY2F		RAG2			ABCD3		ABCD3		ABCD3
AARD		GYS1		RAI1			ABCE1		ABCE1		ABCE1
AARS		GZMA		RAI14			ABCF1		ABCF1		ABCF1
AARS2		GZMK		RALA			ABCF2		ABCF2		ABCF2
AASDHPPT		H1F0		RALBP1			ABCF3		ABCF3		ABCF3
AASS		H1FX		RALGDS			ABHD6		ABHD6		ABHD6
AATF		H2AF		RALGPS1			ABI1		ABI1		ABI1
ABCA1		H2AFX		RALY			ABI2		ABI2		ABI2
ABCA2		H2AFY		RALYL			ABI3		ABI3		ABI3
ABCA4		H2AFZ		RAN			ABL1		ABL1		ABL1
ABCB7		H3-3A		RANBP1			ABL2		ABL2		ABL2
ABCB9		H3C1		RANBP2			ABLIM1		ABLIM1		ABLIM1
ABCC10		H3F3A		RANBP5			ACAA2		ACAA2		ACAA2
ABCC2		H3F3B		RANBP9			ACACA		ACACA		ACACA
ABCC4		H3F3C		RANGAP1			ACAD9		ACAD9		ACAD9
ABCD1		H4C1		RAP1A			ACIN1		ACIN1		ACIN1
ABCD3		H6PD		RAP1B			ACLY		ACLY		ACLY
ABCD4		HABP4		RAP1GAP			ACO2		ACO2		ACO2
ABCE1		HACD3		RAP1GDS1			ACOT7		ACOT7		ACOT7
ABCF1		HACE1		RAP2B			ACSL4		ACSL4		ACSL4
ABCF2		HADH		RAPGEF2			ACTA1		ACTA1		ACTA1
ABCF3		HADHB		RAPGEF3			ACTA2		ACTA2		ACTA2
ABCG5		HAGH		RAPGEF4			ACTB		ACTB		ACTB
ABHD10		HAL		RAPGEF5			ACTBL2		ACTBL2		ACTBL2
ABHD14A		HAND1		RAPH1			ACTC1		ACTC1		ACTC1
ABHD17B		HAND2		RAPSN			ACTG1		ACTG1		ACTG1
ABHD5		HAP1		RARA			ACTG2		ACTG2		ACTG2
ABHD6		HARE		RARB			ACTL6A		ACTL6A		ACTL6A
ABI1		HARS		RARG			ACTL6B		ACTL6B		ACTL6B
ABI2		HAT1		RARS			ACTN1		ACTN1		ACTN1
ABI3		HAUS1		RARS2			ACTN2		ACTN2		ACTN2
ABL1		HAUS4		RASA1			ACTN3		ACTN3		ACTN4
ABL2		HAVCR2		RASAL1			ACTN4		ACTN4		ACTR1A
ABLIM1		HAX1		RASAL3			ACTR1A		ACTR1A		ACTR1B
ABLIM2		HBA1		RASD2			ACTR1B		ACTR1B		ACTR2
ABLIM3		HBB-B1		RASEF			ACTR2		ACTR2		ACTR3
ABR		HBB-B2		RASGRP1			ACTR3		ACTR3		ADCY6
ABT1		HBEGF		RASL10B			ADCY6		ADCY6		ADCY9
ACAA2		HCFC1		RASL11B			ADCY9		ADCY9		ADD1
ACACA		HCG_1640171		RASSF1			ADD1		ADD1		ADNP
ACAD11		HCG_1984214		RASSF7			ADNP		ADNP		ADORA1
ACAD9		HCG_2002731		RAVER1			ADORA1		ADORA1		ADRA1D
ACADSB		hCG_2039447		RB1			ADRA1D		ADRA1D		ADRA2A
ACADVL		HCG_31253		RB1CC1			ADRA2A		ADRA2A		ADRA2B
ACAN		HCK		RBBP4			ADRA2B		ADRA2B		ADRB1
ACAT1		HCLS1		RBBP5			ADRB1		ADRB1		ADRB2
ACBD3		HCN1		RBBP6			ADRB2		ADRB2		ADRBK1
ACD		HCVGP1		RBBP7			ADRBK1		ADRBK1		ADRM1
ACE		HDAC1		RBBP8			ADRM1		ADRM1		AES
ACER1		HDAC2		RBCK1			AES		AES		AFAP1
ACER2		HDAC3		RBFA			AFAP1		AFAP1		AFDN
ACER3		HDAC4		RBFOX2			AFDN		AFDN		AFF4
ACHE		HDAC5		RBFOX3			AFF4		AFF4		AFG3L2
ACIN1		HDAC6		RBIS			AFG3L2		AFG3L2		AGAP2
ACKR2		HDAC7		RBL1			AGAP2		AGAP2		AGER
ACLY		HDAC8		RBL2			AGER		AGER		AGFG1
ACO1		HDAC9		RBM10			AGFG1		AGFG1		AGK
ACO2		HDDC3		RBM12			AGGF1		AGGF1		AGO1
ACOT7		HDGF		RBM12B			AGK		AGK		AGO2
ACOT9		HDGFL2		RBM14			AGO1		AGO1		AGPS
ACOX1		HDGFRP2		RBM17			AGO2		AGO2		AGR2
ACP1		HDHD5		RBM22			AGPS		AGPS		AGR3
ACPP		HDLBP		RBM25			AGR2		AGR2		AGRN
ACPT		HEATR1		RBM26			AGR3		AGR3		AGTRAP
ACSL1		HEATR3		RBM3			AGRN		AGRN		AHCY
ACSL3		HEBP1		RBM33			AGTRAP		AGTRAP		AHCYL1
ACSL4		HECTD1		RBM39			AHCY		AHCY		AHNAK
ACSL5		HECTD4		RBM41			AHCYL1		AHCYL1		AHR
ACT5C		HECW1		RBM42			AHDC1		AHDC1		AHSA1
ACTA1		HEL113		RBM47			AHNAK		AHNAK		AHSG
ACTA2		HEL114		RBM48			AHR		AHR		AIF1L
ACTB		HEL-211		RBM4B			AHSA1		AHSA1		AIFM1
ACTBL2		HEL-215		RBM5			AHSG		AHSG		AIRE
ACTC1		HEL32		RBM7			AIF1L		AIF1L		AJAP1
ACTG1		HEL-95		RBM8A			AIFM1		AIFM1		AK1
ACTG2		HELLS		RBMS1			AIRE		AIRE		AKAP12
ACTL6A		HEL-S-1		RBMX			AJAP1		AJAP1		AKAP5
ACTL6B		HEL-S-102		RBP1			AK1		AK1		AKAP9
ACTN1		HEL-S-123M		RBPJ			AKAP12		AKAP12		AKR1B1
ACTN2		HEL-S-128M		RBPMS			AKAP5		AKAP5		AKT1
ACTN3		HEL-S-130P		RBPMS2			AKAP9		AKAP9		AKT1S1
ACTN4		HEL-S-22		RBSN			AKR1B1		AKR1B1		AKT2
ACTR10		HEL-S-271		RBX1			AKT1		AKT1		ALB
ACTR1A		HEL-S-276		RC3H1			AKT2		AKT2		ALDH2
ACTR1B		HEL-S-277		RCBTB1			ALB		ALB		ALDH5A1
ACTR2		HEL-S-2A		RCBTB2			ALDH2		ALDH2		ALDH7A1
ACTR3		HEL-S-303		RCC1			ALDH5A1		ALDH5A1		ALDOA
ACTRT2		HEL-S-304		RCC2			ALDH7A1		ALDH7A1		ALDOC
ACVR2A		HEL-S-34		RCHY1			ALDOA		ALDOA		ALYREF
ACVR2B		HEL-S-47E		RCN1			ALDOC		ALDOC		AMIGO1
ADAM17		HEL-S-69		RCN2			ALYREF		ALYREF		AMOT
ADAM20		HEL-S-71		RCN3			AMIGO1		AMIGO1		AMOTL2
ADAM22		HEL-S-72P		RCOR1			AMOT		AMOT		AMPH
ADAM33		HEL-S-77P		RCOR2			AMOTL2		AMOTL2		ANAPC1
ADAM7		HEL-S-89N		RD3			AMPH		AMPH		ANAPC10
ADAM9		HEL-S-91N		RDX			ANAPC1		ANAPC1		ANG
ADAMTS1		HEL-S-95N		REC8			ANAPC10		ANAPC10		ANGPTL4
ADAMTS12		HEL-S-97N		RECQL			ANG		ANG		ANK2
ADAMTS4		HEL-S-99N		RECQL4			ANGPTL4		ANGPTL4		ANK3
ADAMTS6		HEMGN		REEP5			ANK2		ANK2		ANKRD36B
ADCK5		HERC2		REL			ANK3		ANK3		ANKRD52
ADCY3		HERC4		RELA			ANKRD36B		ANKRD36B		ANKS1B
ADCY5		HERC5		RELB			ANKRD52		ANKRD52		ANLN
ADCY6		HES1		RELL1			ANKS1B		ANKS1B		ANP32A
ADCY9		HEXD		RELN			ANLN		ANLN		ANP32B
ADD1		HEXIM1		Rem1			ANP32A		ANP32A		ANP32E
ADD2		HEXIM2		REPIN1			ANP32B		ANP32B		ANTXR1
ADD3		HFE		REPS1			ANP32E		ANP32E		ANXA1
ADGRA1		HFZO2		REST			ANTXR1		ANTXR1		ANXA11
ADGRB1		HGD		RET			ANXA1		ANXA1		ANXA2
ADGRB3		HGF		RETREG1			ANXA11		ANXA11		ANXA5
ADGRL1		HGS		REV			ANXA2		ANXA2		ANXA6
ADGRV1		HHAT		REV3L			ANXA5		ANXA5		ANXA7
ADH5		HHATL		REXO			ANXA6		ANXA6		AOC3
ADIPOQ		HHIP		REXO1L1P			ANXA7		ANXA7		AP1G1
ADIPOR1		HHV8GK18_GP81		RFC1			AOC3		AOC3		AP2A1
ADNP		HIBADH		RFC2			AP1G1		AP1G1		AP2A2
ADORA1		HIBCH		RFC3			AP2A1		AP2A1		AP2B1
ADRA1A		HIC1		RFC4			AP2A2		AP2A2		AP2M1
ADRA1B		HIF1A		RFX6			AP2B1		AP2B1		AP3B1
ADRA1D		HIF1AN		RGD1305350			AP2M1		AP2M1		AP3B2
ADRA2A		HIG-1		RGD1309079			AP3B1		AP3B1		AP3D1
ADRA2B		HINT1		RGS1			AP3B2		AP3B2		AP3M1
ADRB1		HIP1R		RGS11			AP3D1		AP3D1		AP3S1
ADRB2		HIPK1		RGS12			AP3M1		AP3M1		AP4E1
ADRBK1		HIPK2		RGS2			AP3S1		AP3S1		APBA1
ADRM1		HIPK3		RGS20			AP4E1		AP4E1		APBA2
ADSL		HIRA		RGS6			APBA1		APBA1		APBB1
ADSS2		HIRIP3		RGS7			APBA2		APBA2		APC
AEBP2		HIST1H1A		RGS9			APBB1		APBB1		APEX1
AES		HIST1H1B		RGS9BP			APC		APC		APEX2
AFAP1		HIST1H1C		RHBDD1					APEX2		API5
AFARP1		HIST1H1D		RHNO1			APEX2		API5		APOA1
AFDN		HIST1H1E		RHOA			API5		APOA1		APOB
AFF4		HIST1H1T		RHOC			APOA1		APOB		APOE
AFG3L2		HIST1H2AA		RHOJ			APOB		APOE		APOH
AGAP1		HIST1H2AB		RHOQ			APOE		APOH		APP
AGAP2		HIST1H2BB		RHOT1			APOH		APP		APPL1
AGBL5		HIST1H2BH		RHOT2			APP		APPL1		APRT
AGER		HIST1H2BL		RHOU			APPL1		APRT		AQP2
AGFG1		HIST1H2BP		RHOV			APRT		AQP2		AQP6
AGGF1		HIST1H3A		RHOXF2			AQP2		AQP6		AR
AGK		HIST1H3C		RHPN1			AQP6		AR		ARC
AGL		HIST1H3E		RIBC2			AR		ARC		ARF1
AGO1		HIST1H4A		RIC8A			ARC		ARF1		ARF3
AGO2		HIST1H4F		RICTOR			ARF1		ARF3		ARF4
AGO3		HIST1H4J		RIDA			ARF3		ARF4		ARF5
AGPAT5		HIST2H2AA3		RIF1			ARF4		ARF5		ARF6
AGPS		HIST2H2BE		RIMBP2			ARF5		ARF6		ARFGAP1
AGR2		HIST2H3A		RIMS1			ARF6		ARFGAP1		ARFIP1
AGR3		HIST2H3C		RIMS2			ARFGAP1		ARFGAP2		ARFIP2
AGRN		HIST2H3D		RIMS3			ARFGAP2		ARFGEF1		ARGLU1
AGTR2		HIST2H4A		RIN1			ARFGEF1		ARFGEF2		ARHGAP1
AGTRAP		HIST3		RING1			ARFGEF2		ARFIP1		ARHGAP10
AHCTF1		HIST3H3		RIOK1			ARFIP1		ARFIP2		ARHGAP21
AHCY		HIST4H4		RIOK3			ARFIP2		ARGLU1		ARHGAP22
AHCYL1		HIVEP1		RIOX2			ARGLU1		ARHGAP1		ARHGAP23
AHDC1		HIVEP2		RIPK1			ARHGAP1		ARHGAP10		ARHGAP32
AHI1		HK1		RIPK2			ARHGAP10		ARHGAP21		ARHGDIA
AHNAK		HK2		RIPK3			ARHGAP21		ARHGAP22		ARHGDIB
AHR		HLA-B		RIPK4			ARHGAP22		ARHGAP23		ARHGEF2
AHSA1		HLA-C		RIT1			ARHGAP23		ARHGAP32		ARHGEF26
AHSG		HLA-DPA1		RLC-A			ARHGAP32		ARHGDIA		ARHGEF7
AIF1L		HLA-DQA1		RLIM			ARHGDIA		ARHGDIB		ARID1B
AIFM1		HLA-DRA		RMDN2			ARHGDIB		ARHGEF2		ARID4B
AIG1		HLA-G		RNASE13			ARHGEF2		ARHGEF26		ARL13B
AIM1		HLF		RNASEH1			ARHGEF26		ARHGEF7		ARL6IP1
AIM2		HM13		RNF112			ARHGEF7		ARID1B		ARMC1
AIMP1		HMBOX1		RNF123			ARID1B		ARID4B		ARMC8
AIMP2		HMBS		RNF13			ARID4B		ARL13B		ARNT
AIPL1		HMG1L1		RNF138			ARL13B		ARL6IP1		ARPC1A
AIRE		HMG20A		RNF14			ARL6IP1		ARMC1		ARPC1B
AJAP1		HMGA1		RNF170			ARMC1		ARMC8		ARPC2
AK1		HMGA2		RNF180			ARMC8		ARNT		ARPC3
AK2		HMGB1		RNF181			ARNT		ARPC1A		ARPC4
AK4		HMGB1P1		RNF19A			ARPC1A		ARPC1B		ARPC5
AK6		HMGB2		RNF19B			ARPC1B		ARPC2		ARPC5L
AK8		HMGB3		RNF2			ARPC2		ARPC3		ARRB1
AKAP12		HMGCS1		RNF20			ARPC3		ARPC4		ARRB2
AKAP13		HMGN1		RNF208			ARPC4		ARPC5		ARVCF
AKAP2		HMGN2		RNF220			ARPC5		ARPC5L		ASAP1
AKAP5		HMMR		RNF31			ARPC5L		ARRB1		ASIC1
AKAP8		HMOX1		RNF4			ARRB1		ARRB2		ASIC2
AKAP9		HMOX2		RNF40			ARRB2		ARVCF		ASIC3
AKR1A1		HN1		RNF41			ARVCF		ASAP1		ASNA1
AKR1B1		HN1L		RNF6			ASAP1		ASIC1		ASNS
AKR1B15		HNF1A		RNF8			ASIC1		ASIC2		ASPHD1
AKR7A2		HNF1B		RNPEP			ASIC2		ASIC3		ASRGL1
AKT1		HNF4A		RNPS1			ASIC3		ASNA1		ATAD1
AKT1S1		HNRNPA0		RO60			ASNA1		ASNS		ATAD3A
AKT2		HNRNPA1		ROBO2			ASNS		ASPHD1		ATAD3B
ALAD		HNRNPA2B1		ROBO3			ASPHD1		ASRGL1		ATF2
ALB		HNRNPA3		ROCK1			ASRGL1		ATAD1		ATF3
ALDH18A1		HNRNPAB		ROCK2			ATAD1		ATAD3A		ATG16L1
ALDH1B1		HNRNPC		ROM1			ATAD3A		ATAD3B		ATG5
ALDH2		HNRNPCL1		ROPN1			ATAD3B		ATF2		ATG7
ALDH5A1		HNRNPD		RORB			ATF2		ATF3		ATIC
ALDH6A1		HNRNPDL		RORC			ATF3		ATG16L1		ATL2
ALDH7A1		HNRNPF		RPA1			ATG16L1		ATG5		ATM
ALDH8A1		HNRNPH1		RPA2			ATG5		ATG7		ATN1
ALDH9A1		HNRNPH2		RPA3			ATG7		ATIC		ATP13A2
ALDOA		HNRNPH3		RPAP3			ATIC		ATL2		ATP1A1
ALDOC		HNRNPK		RPGRIP1L			ATL2		ATM		ATP1A2
ALG10		HNRNPL		RPH3A			ATM		ATN1		ATP1A3
ALG11		HNRNPM		RPIA			ATN1		ATP13A2		ATP1B1
ALG2		HNRNPR		RPL10			ATP13A2		ATP1A1		ATP2A2
ALG8		HNRNPU		RPL10A			ATP1A1		ATP1A2		ATP2B1
ALKBH8		HNRNPUL1		RPL11			ATP1A2		ATP1A3		ATP2B2
ALOX12B		HNRPA1		RPL12			ATP1A3		ATP1B1		ATP2B3
ALOX15B		HNRPF		RPL13			ATP1B1		ATP2A2		ATP2B4
ALPHA-CAT		HOG1		RPL13A			ATP2A2		ATP2B1		ATP4A
ALS2		HOGA1		RPL14			ATP2B1		ATP2B3		ATP5A1
ALX3		HOMER1		RPL15					ATP2B4		ATP5B
ALYREF		HOMER2		RPL17			ATP2B3		ATP4A		ATP5F1A
AMBN		HOOK1		RPL18			ATP2B4		ATP5A1		ATP5F1B
AMBRA1		HOOK2		RPL18A			ATP4A		ATP5B		ATP5F1C
AMER1		HOPX		RPL19			ATP5A1		ATP5F1A		ATP5L
AMFR		HOXA5		RPL21			ATP5B		ATP5F1B		ATP5PO
AMIGO1		HOXB1		RPL22			ATP5F1A		ATP5F1C		ATP6
AMIGO2		HOXB3		RPL22L1			ATP5F1B		ATP5L		ATP6V0C
AMMECR1		HOXC13		RPL23			ATP5F1C		ATP5PO		ATP6V0D1
AMN		HOXC6		RPL23A			ATP5L		ATP6		ATP6V1A
AMOT		HOXD10		RPL24			ATP5PO		ATP6V0C		ATP6V1B1
AMOTL1		HOXD11		RPL26			ATP6		ATP6V0D1		ATP6V1B2
AMOTL2		HOXD3		RPL26L1			ATP6V0C		ATP6V1A		ATRX
AMPD2		HOXD8		RPL27			ATP6V0D1		ATP6V1B1		ATXN1
AMPH		HOXD9		RPL27A			ATP6V1A		ATP6V1B2		ATXN2
AMTL		HP		RPL28			ATP6V1B1		ATRX		ATXN2L
AMY2B		HP1BP3		RPL29			ATP6V1B2		ATXN1		ATXN3
ANAPC1		HPCA		RPL3			ATRX		ATXN2		AURKA
ANAPC10		HPCAL1		RPL30			ATXN1		ATXN2L		AURKB
ANAPC13		HPF1		RPL31			ATXN2		ATXN3		AVP
ANG		HPRT1		RPL32			ATXN2L		AURKA		AXIN1
ANGPTL4		HPS3		RPL34			ATXN3		AURKB		AZGP1
ANK2		HPS5		RPL35			AURKA		AVP		B9D1
ANK3		HPS6		RPL35A			AURKB		AXIN1		BACH1
ANKFY1		HPX		RPL36			AVP		AZGP1		BAG2
ANKLE2		HR		RPL36A			AXIN1		B9D1		BAG3
ANKRA2		HRAS		RPL36AL			AZGP1		BACH1		BAG5
ANKRD17		HRH3		RPL37			B9D1		BAG2		BAG6
ANKRD22		HRNR		RPL37A			BACH1		BAG3		BAI1
ANKRD24		HRS2		RPL38			BAG2		BAG5		BAI3
ANKRD28		HS6ST1		RPL39			BAG3		BAG6		BAIAP2
ANKRD35		HS6ST2		RPL4			BAG5		BAI1		BAP1
ANKRD36B		HSBP1		RPL41			BAG6		BAI3		BASP1
ANKRD46		HSCB		RPL5			BAI1		BAIAP2		BAX
ANKRD52		HSD17B1		RPL6			BAI3		BAP1		BAZ1B
ANKS1		HSD17B10		RPL7			BAIAP2		BASP1		BCAP31
ANKS1A		HSD17B11		RPL7A			BAP1		BAX		BCAR1
ANKS1B		HSD17B12		RPL8			BASP1		BAZ1B		BCAS2
ANKS4B		HSD17B14		RPL9			BAX		BCAP31		BCAS4
ANLN		HSD17B3		RPLP0			BAZ1B		BCAR1		BCCIP
ANP32A		HSD17B4		RPLP1			BCAP31		BCAS2		BCL2
ANP32B		HSD17B6		RPLP2			BCAR1		BCAS4		BCL2L1
ANP32E		HSD3B4		RPN1			BCAS2		BCCIP		BCL2L2
ANTXR1		HSD3B7		RPN2			BCAS4		BCL2		BCL6
ANTXR2		HSDL2		RPP25			BCCIP		BCL2L1		BCL7C
ANXA1		HSF1		RPP25L			BCL2		BCL2L2		BCL9
ANXA10		HSF2		RPP30			BCL2L1		BCL6		BCL9L
ANXA11		HSF2BP		RPP38			BCL2L2		BCL7C		BDNF
ANXA2		HSF4		RPRD2			BCL6		BCL9		BECN1
ANXA3		HSH2D		RPS10			BCL7C		BCL9L		BET1
ANXA4		HSP60		RPS11			BCL9		BDNF		TUBB6
ANXA5		HSP70-2OS		RPS12			BCL9L		BECN1		BEX1
ANXA6		HSP83_ANOGA		RPS13			BDNF		BET1		BEX3
ANXA7		HSP90AA1		RPS14			BECN1		BEX1		BICD2
AOC3		HSP90AA4P		RPS15			BET1		BEX3		BICRAL
AOPEP		HSP90AA5P		RPS15A			BEX1		BICD2		BIN1
AP1B1		HSP90AB1		RPS16			BEX3		BICRAL		BLOC1S2
AP1G1		HSP90AB4P		RPS17			BICD2		BIN1		BLOC1S6
AP1G2		HSP90B1		RPS18			BICRAL		BLOC1S2		BMI1
AP1M1		HSPA1		RPS19			BIN1		BLOC1S6		BMPR1A
AP1S1		HSPA12A		RPS2			BLOC1S2		BMI1		BNIP3
AP2A1		HSPA1A		RPS20			BLOC1S6		BMPR1A		BOC
AP2A2		HSPA1B		RPS21			BMI1		BNIP3		Braf
AP2B1		HSPA1L		RPS23			BMPR1A		BOC		BRCA1
AP2M1		HSPA2		RPS24			BNIP3		Braf		BRCA2
AP2S1		HSPA4		RPS25			BOC		BRCA1		BRD1
AP3B1		HSPA4L		RPS26			Braf		BRCA2		BRD2
AP3B2		HSPA5		RPS27			BRCA1		BRD1		BRIX1
AP3D1		HSPA6		RPS27A			BRCA2		BRD2		BRK1
AP3M1		HSPA7		RPS27L3			BRD1		BRIX1		BSG
AP3M2		HSPA8		RPS28			BRD2		BRK1		BSN
AP3S1		HSPA9		RPS29			BRIX1		BSG		BTC
AP3S2		HSPB1		RPS3			BRK1		BSN		BTG2
AP4E1		HSPB2		RPS3A			BSG		BTC		BTN2A2
AP4S1		HSPB3		RPS4X			BSN		BTG2		BTRC
APBA1		HSPBP1		RPS4Y1			BTC		BTN2A2		BUB1B
APBA2		HSPD1		RPS5			BTG2		BTRC		BUB3
APBB1		HSPE1		RPS6			BTN2A2		BUB1B		BYSL
APC		HSPE1-RS1		RPS6KA1			BTRC		BUB3		BZRAP1
APC2		HSPG2		RPS6KA2			BUB1B		BYSL		BZW1
APEH		HSPH1		RPS6KA3			BUB3		BZRAP1		BZW2
APEX1		HTATSF1		RPS6KA5			BYSL		BZW1		C11orf65
APEX2		HTR1A		RPS6KA6			BZRAP1		BZW2		C14orf1
APH1A		HTR1B		RPS6KB1			BZW1		C11orf65		C17orf85
API5		HTR2A		RPS6KB2			BZW2		C14orf1		C18ORF25
APLP1		HTR2B		RPS6KC1			C11orf65		C17orf85		C1orf94
APLP2		HTR2C		RPS7			C14orf1		C18ORF25		C1QB
APOA1		HTR3A		RPS8			C17orf85		C1orf94		C1QBP
APOA2		HTR3C		RPS9			C18ORF25		C1QB		C1QTNF2
APOA4		HTR5A		RPSA			C1orf94		C1QBP		C1S
APOB		HTR6		RPTOR			C1QB		C1QTNF2		C4A
APOC1		HTRA2		RPTPK			C1QBP		C1S		C6ORF47
APOC3		HTT		RRAD			C1QTNF2		C4A		C9orf72
APOD		HUNK		RRAGB			C1S		C6ORF47		CA2
APOE		HUWE1		RRAS			C4A		C9orf72		CA9
APOH		HYAL2		RRAS2			C6ORF47		CA2		CABIN1
APOL2		HYAL3		RRBP1			C9orf72		CA9		CABP1
APOL3		HYOU1		RRM1			CA2		CABIN1		CACNA1A
APP		IARS2		RRN3			CA9		CABP1		CACNA1B
APPBP2		IBTK		RRP1			CABIN1		CACNA1C		CACNA1C
APPL1		ICA1		RRP1B			CABP1		CACNA1D		CACNA1D
APPL2		ICA1L		RRP7A					CACNA1E		CACNA1E
APRT		ICAM1		RRP8					CACNA2D1		CACNA2D1
APTX		ICAM5		RS1			CACNA1C		CACNA2D2		CACNA2D2
AQP11		ICT1		RSF1			CACNA1D		CACNA2D3		CACNA2D3
AQP2		ID1		RSL1D1			CACNA1E		CACNA2D4		CACNA2D4
AQP3		ID2		RSRC1			CACNA2D1		CACNB1		CACNB1
AQP6		IDE		RT14			CACNA2D2		CACNB2		CACNB2
AR		IDH1		RTCB			CACNA2D3		CACNB3		CACNB3
ARAF		IDH2		RTF1			CACNA2D4		CACNB4		CACNB4
ARAP2		IDH3A		RTKN			CACNB1		CACNG2		CACNG2
ARC		IDH3B		RTKN2			CACNB2		CACNG3		CACNG3
ARCN1		IDH3G		RTL8C			CACNB3		CACNG4		CACNG4
AREG		IDI1		RTN1			CACNB4		CACNG7		CACNG7
ARF1		IDS		RTN4			CACNG2		CACNG8		CACNG8
ARF3		IFI16		RTP2			CACNG3		CAD		CACYBP
ARF4		IFIT3		RTRAF			CACNG4		CADM1		CAD
ARF5		IFITM3		RUFY1			CACNG7		CADPS		CADM1
ARF6		IFNL1		RUNDC1			CACNG8		CALB2		CADPS
ARFGAP1		IFNLR1		RUNX1					CALCA		CALB2
ARFGAP2		IFRD1		RUNX2			CAD		CALCOCO1		CALCA
ARFGEF1		IFT27		RUNX3			CADM1		CALD1		CALCOCO1
ARFGEF2		IGBP1		RUSC1			CADPS		CALML3		CALD1
ARFIP1		IGF1R		RUVBL			CALB2		CALML5		CALM1
ARFIP2		IGF2BP1		RUVBL1			CALCA		CALR		CALM2
ARG1		IGF2BP2		RUVBL2			CALCOCO1		CALU		CALM3
ARGLU1		IGF2BP3		RWDD1			CALD1		CAMK1		CALML3
ARHGAP1		IGF2R		RXFP1					CAMK1D		CALML5
ARHGAP10		IGFBP1		RXRA					CAMK2A		CALR
ARHGAP11A		IGFBP2		RXRB					CAMK2B		CALU
ARHGAP15		IGFBP4		RXRG			CALML3		CAMK2D		CAMK1
ARHGAP18		IGFBP6		RXYLT1			CALML5		CAMK2G		CAMK1D
ARHGAP19		IGHA1		RYBP			CALR		CAMKK1		CAMK2A
ARHGAP21		IGHG1		RYK			CALU		CAMKK2		CAMK2B
ARHGAP22		IGHG3		RYR1			CAMK1		CAND1		CAMK2D
ARHGAP23		IGKC		RYR2			CAMK1D		CANX		CAMK2G
ARHGAP26		IGKV2-30		S100A1			CAMK2A		CAP1		CAMKK1
ARHGAP29		IGL@		S100A10			CAMK2B		CAPG		CAMKK2
ARHGAP32		IGLL1		S100A11			CAMK2D		CAPN1		CAND1
ARHGAP35		IGLV3-25		S100A12			CAMK2G		CAPNS1		CANX
ARHGAP5		IGSF21		S100A13			CAMKK1		CAPNS2		CAP1
ARHGAP8		IGSF22		S100A16			CAMKK2		CAPRIN1		CAPG
ARHGDIA		IHOG		S100A2			CAND1		CAPZA1		CAPN1
ARHGDIB		IKBIP		S100A3			CANX		CAPZA2		CAPNS1
ARHGDIG		IKBKAP		S100A4			CAP1		CAPZB		CAPRIN1
ARHGEF12		IKBKB		S100A6			CAPG		CARD9		CAPZA1
ARHGEF15		IKBKE		S100A8			CAPN1		CARM1		CAPZA2
ARHGEF16		IKBKG		S100B			CAPNS1		CASK		CAPZB
ARHGEF17		IKZF1		S100P			CAPNS2		CASKIN1		CARD9
ARHGEF2		IKZF2		S100Z			CAPRIN1		CASP14		CARM1
ARHGEF26		IKZF3		S1PR1			CAPZA1		CASP3		CASK
ARHGEF3		IL10		S1PR2			CAPZA2		CASP8		CASKIN1
ARHGEF4		IL13RA2		S1PR3			CAPZB		CAST		CASP14
ARHGEF5		IL16		S1PR5			CARD9		CAT		CASP3
ARHGEF6		IL17B		SAAL1			CARM1		CAV1		CASP8
ARHGEF7		IL1A		SACM1L			CASK		CAV2		CNTNAP5
ARID1A		IL1B		SACS			CASKIN1		CAV3		CAST
ARID1B		IL1R2		SAE1			CASP14		CBFB		CAT
ARID2		IL1RAPL1		SAFB			CASP3		CBL		CAV1
ARID4B		IL20		SAFB2			CASP8		CBLB		CAV3
ARID5A		IL20RA		SALL4			CAST		CBX1		CBFB
ARIH1		IL25		SAMHD1			CAT		CBX3		CBL
ARIH2		IL2RA		SAMM50			CAV1		CBX4		CBLB
ARL1		IL34		SAP130			CAV2		CBX5		CBX1
ARL10		IL6		SAP18			CAV3		CBY1		CBX3
ARL13B		IL6ST		SAP25			CBFB		CC2D1A		CBX4
ARL15		IL7R		SAP30			CBL		CCAR1		CBX5
ARL2		IL9		SAPCD1			CBLB		CCDC102B		CBY1
ARL3		ILF2		SARM1			CBX1		CCDC120		CC2D1A
ARL6		ILF3		SARS			CBX3		CCDC146		CCAR1
ARL6IP1		ILK		SARS2			CBX4		CCDC151		CCDC102B
ARMC1		ILKAP		SART1			CBX5		CCDC155		CCDC120
ARMC6		ILVBL		SART3			CBY1		CCDC43		CCDC146
ARMC8		IMMT		SATB1			CC2D1A		CCDC47		CCDC43
ARMCX1		IMP3		SATB2			CCAR1		CCDC8		CCDC47
ARMCX3		IMPA1		SAV1			CCDC102B		CCHCR1		CCDC8
ARMT1		IMPACT		SBDS			CCDC120		CCL3L3		CCHCR1
ARNT		IMPDH1		SBSN			CCDC146		CCNA1		CCL3L3
ARNTL		IMPDH2		SCAF1			CCDC151		CCNA2		CCNA1
ARPC1A		INA		SCAF8			CCDC155		CCNB1		CCNA2
ARPC1B		INADL		SCAMP1			CCDC43		CCND1		CCNB1
ARPC2		INF2		SCAMP3			CCDC47		CCNDBP1		CCND1
ARPC3		ING1		SCAMP5			CCDC8		CCNE1		CCNDBP1
ARPC4		INMT		SCAND1			CCHCR1		CCR2		CCNE1
ARPC4-TTLL3		INO80		SCARA3			CCL3L3		CCR6		CCR2
ARPC5		INO80B		SCARB1			CCNA1		CCSER2		CCR6
ARPC5L		INO80E		SCARB2			CCNA2		CCT2		CCSER2
ARPIN		INPP1		SCARNA22			CCNB1		CCT3		CCT2
ARRB1		INPP5J		SCCPDH			CCND1		CCT4		CCT3
ARRB2		INPPL1		SCEL			CCNDBP1		CCT5		CCT4
ARSA		INS		SCFD1			CCNE1		CCT6A		CCT5
ARVCF		INS1		SCGB1A1			CCR2		CCT7		CCT6A
ASAH1		INS2		SCGB1D1			CCR6		CCT8		CCT7
ASAH2		INSIG1		SCGB2B24			CCSER2		CD151		CCT8
ASAP1		INSL6		SCGB2B27			CCT2		CD2AP		CD151
ASAP2		INSR		SCGN			CCT3		CD2BP2		CD2AP
ASB1		INSYN1		SCIN			CCT4		CD33		CD2BP2
ASB10		INTS13		SCLT1			CCT5		CD44		CD33
ASB12		INTS4P2		SCLY			CCT6A		CD47		CD44
ASB2		INVS		SCN1A			CCT7		CD81		CD47
ASB3		IP6K1		SCN1B			CCT8		CD9		CD81
ASB5		IPO11		SCN2A			CD151		CDA		CD9
ASB6		IPO4		SCN3A			CD2AP		CDC20		CDA
ASB9		IPO5		SCN3B			CD2BP2		CDC27		CDC20
ASCC3		IPO7		SCN4A			CD33		CDC34		CDC27
ASCL1		IPO8		SCN4B			CD44		CDC37		CDC34
ASCL2		IPO9		SCN5A			CD47		CDC42		CDC37
ASF1A		IPPK		SCNM1			CD81		CDC42BPB		CDC42
ASH2L		IQCB1		SCNN1A			CD9		CDC5L		CDC42BPB
ASIC1		IQCE		SCNN1B			CDA		CDC73		CDC5L
ASIC2		IQCN		SCNN1G			CDC20		CDCA7L		CDC73
ASIC3		IQGAP1		SCO2			CDC27		CDCA8		CDCA7L
ASNA1		IQGAP2		SCOC			CDC34		CDH10		CDCA8
ASNS		IQGAP3		SCP2			CDC37		CDH11		CDH1
ASPH		IQSEC1		SCRIB			CDC42		CDH3		CDH10
ASPHD1		IQSEC2		SCRN1			CDC42BPB		CDH4		CDH11
ASPM		IRAK1		SCTR			CDC5L		CDH5		CDH2
ASPSCR1		IRAK1BP1		SCYL1			CDC73		CDIPT		CDH23
ASRGL1		IREB2		SCYL2			CDCA7L		CDK1		CDH3
ATAD1		IRF1		SDAD1			CDCA8		CDK11A		CDH4
ATAD3A		IRF2BPL		SDC1					CDK11B		CDH5
ATAD3B		IRF7		SDC2			CDH10		CDK15		CDIPT
ATF1		IRS1		SDC3			CDH11		CDK2		CDK1
ATF2		IRS4		SDC4					CDK4		CDK11A
ATF3		ISCU		SDCBP					CDK5		CDK11B
ATF6		ISG15		SDF4			CDH3		CDK5R1		CDK15
ATF7IP		ISOC1		SDHA			CDH4		CDK6		CDK2
ATG16L1		IST1		SDHB			CDH5		CDK8		CDK4
ATG3		ISYNA1		SDHC			CDIPT		CDK9		CDK5
ATG4A		ITCH		SDK2			CDK1		CDKL3		CDK5R1
ATG5		ITGA1		SEC11A			CDK11A		CDKL5		CDK6
ATG7		ITGA2		SEC13			CDK11B		CDKN2A		CDK8
ATG9A		ITGA2B		SEC14L1			CDK15		CDKN2B		CDK9
ATIC		ITGA3		SEC16A			CDK2		CDON		CDKL3
ATL2		ITGA4		SEC22A			CDK4		CDX2		CDKL5
ATM		ITGA5		SEC22B			CDK5		CEBPA		CDKN2A
ATN1		ITGA6		SEC23A			CDK5R1		CEBPB		CDKN2B
ATOH7		ITGA7		SEC23B			CDK6		CENPF		CDON
ATP11A		ITGA8		SEC23IP			CDK8		CENPJ		CDX2
ATP11B		ITGA9		SEC24A			CDK9		CEP104		CEBPA
ATP13A1		ITGAE		SEC24B			CDKL3		CEP128		CEBPB
ATP13A2		ITGAV		SEC24C			CDKL5		CEP135		RAC1
ATP1A1		ITGB1		SEC27			CDKN2A		CEP152		CENPF
ATP1A2		ITGB1BP1		SEC31A			CDKN2B		CEP162		CENPH
ATP1A3		ITGB1BP2		SEC61A1			CDON		CEP170		CENPJ
ATP1B1		ITGB2		SEC61A2			CDX2		CEP290		CEP104
ATP1B2		ITGB3		SEC9			CEBPA		CEP44		CEP128
ATP2A1		ITGB3BP		SEL1L			CEBPB		CEP55		CEP135
ATP2A2		ITGB5		SELENBP1			CENPF		CEP70		CEP152
ATP2B1		ITGB6		SELL			CENPJ		CEP72		CEP162
ATP2B2		ITGB7		SEMA3B			CEP104		CEP89		CEP170
ATP2B3		ITIH2		SEMA3E			CEP128		CFAP69		CEP290
ATP2B4		ITIH4		SEMA4B			CEP135		CFL1		CEP44
ATP4A		ITM2B		SEMA4C			CEP152		CFLAR		CEP55
ATP5A1		ITM2C		SEMA4F			CEP162		CFTR		CEP70
ATP5B		ITPA		SEMA4G			CEP170		CGGBP1		CEP72
ATP5C1		ITPKB		SEMA7A			CEP290		CGN		CEP89
ATP5D		ITPR1		SENP2			CEP44		CHAF1A		CFAP69
ATP5F1		ITPR2		SENP3			CEP55		CHCHD3		CFL1
ATP5F1A		ITPR3		SENP7			CEP70		CHD3		CFLAR
ATP5F1B		ITPRID2		SEP1			CEP72		CHD4		CFTR
ATP5F1C		ITPRIP		SEPT11			CEP89		CHD7		CGGBP1
ATP5IF1		ITSN1		SEPT2			CFAP69		CHD9		CGN
ATP5J2		ITSN2		SEPT5			CFL1		CHERP		CHAF1A
ATP5L		IVD		SEPT7			CFLAR		CHGA		CHCHD3
ATP5ME		IVL		SEPT9			CFTR		CHGB		CHD3
ATP5O		JADE1		SEPTIN11			CGGBP1		CHMP2B		CHD4
ATP5PO		JAG2		SEPTIN2			CGN		CHMP4B		CHD7
ATP6		JAGN1		SEPTIN3			CHAF1A		CHMP5		CHD9
ATP6AP1		JAK1		SEPTIN5			CHCHD3		CHORDC1		CHERP
ATP6AP2		JAK2		SEPTIN7			CHD3		CHRM1		CHGA
ATP6V0A1		JAK3		SEPTIN8			CHD4		CHRM3		CHGB
ATP6V0B		JAKMIP1		SEPTIN9			CHD7		CHRM4		CHMP2B
ATP6V0C		JAM2		SERBP1			CHD9		CHUK		CHMP4B
ATP6V0D1		JAM3		SERF1A			CHERP		CIAO1		CHMP5
ATP6V1A		JHY		SERP1			CHGA		CIRBP		CHORDC1
ATP6V1B1		JMY		SERP2			CHGB		CIT		CHP1
ATP6V1B2		JOSD1		SERPINA1B			CHMP2B		CITED1		CHRM1
ATP6V1C2		JOSD2		SERPINA3K			CHMP4B		CKAP4		CHRM3
ATP6V1E1		JPH1		SERPINB12			CHMP5		CKAP5		CHRM4
ATP8		JPH4		SERPINB6			CHORDC1		CKB		CHUK
ATP8A1		JRK		SERPINB6A					CKM		CIAO1
ATP9A		JSRP1		SERPINF1			CHRM1		CKMT1		CIB1
ATRX		JTV1		SERPING1			CHRM3		CKMT1A		CIRBP
ATXN1		JUN		SERPINH1			CHRM4		CKS1B		CIT
ATXN10		JUNB		SERTAD1			CHUK		CLASP1		CITED1
ATXN1L		JUP		SERTAD3			CIAO1		CLDN18		CKAP4
ATXN2		KAL1		SERTIN1					CLIC1		CKAP5
ATXN2L		KALRN		SESN2			CIRBP		CLIC4		CKB
ATXN3		KANK1		SESTD1			CIT		CLINT1		CKM
ATXN7		KANK2		SET			CITED1		CLIP1		CKMT1
ATXN7L3		KARS		SETD1A			CKAP4		CLK1		CKMT1A
ATXN7L3B		KARS1		SETD1B			CKAP5		CLK2		CKS1B
AUP1		KAT2A		SETD7			CKB		CLN5		CLASP1
AURKA		KAT2B		SETDB1			CKM		CLN6		CLDN18
AURKB		KAT5		SETDB2			CKMT1		CLOCK		CLIC1
AURKC		KAT6A		SETMAR			CKMT1A		CLPX		CLIC4
AUTS2		KAT7		SETSIP			CKS1B		CLSTN1		CLINT1
AVIL		KATNA1		SETX			CLASP1		CLTA		CLIP1
AVP		KATNB1		SEZ6L2			CLDN18		CLTB		CLK1
AVPI1		KBTBD7		SF1			CLIC1		CLTC		CLK2
AVPR1A		KCHIP2		SF3A1			CLIC4		CLU		CLN5
AVPR1B		KCNA1		SF3A2			CLINT1		CMPK1		CLN6
AXIN1		KCNA2		SF3B1			CLIP1		CNIH2		CLOCK
AXIN2		KCNA3		SF3B2			CLK1		CNIH3		CLPX
AZGP1		KCNA4		SF3B3			CLK2		CNKSR2		CLSTN1
B3GALNT2		KCNA5		SF3B4			CLN5		CNN3		CLTA
B3GALT2		KCNAB1		SF3B5			CLN6		CNP		CLTB
B3GAT3		KCNAB2		SF3B6			CLOCK		CNR1		CLTC
B3GNT2		KCNAB3		SFN			CLPX		CNTNAP5B		CLU
B4GALT1		KCNB1		SFPQ			CLSTN1		COASY		CMPK1
B630019K06Rik		KCNB2		SFRP2			CLTA		COG6		CNIH2
B9D1		KCNC1		SFRS2			CLTB		COIL		CNIH3
BACE2		KCND1		SFRS3			CLTC		COL1A2		CNKSR2
BACH1		KCND2		SFRS4			CLU		COPA		CNN3
BAD		KCND3		SFRS5			CMPK1		COPB1		CNP
BAG1		KCNE1		SFXN1			CNIH2		COPE		CNR1
BAG2		KCNE1L		SFXN3			CNIH3		COPG1		COASY
BAG3		KCNE2		SFXN4			CNKSR2		COPG2		COG6
BAG4		KCNF1		SGCA			CNN3		COPS2		COIL
BAG5		KCNG1		SGCB			CNP		COPS3		COL1A2
BAG6		KCNG2		SGCD			CNR1		COPS4		COPA
BAHD1		KCNG3		SGCE			CNTNAP5B		COPS5		COPB1
BAI1		KCNG4		SGCG			COASY		COPS8		COPE
BAI2		KCNH1		SGF29			COG6		CORO1B		COPG1
BAI3		KCNH2		SGG			COIL		CORO1C		COPG2
BAIAP2		KCNIP2		SGOL1			COL1A2		CORO7		COPS2
BAIAP2L1		KCNIP3		SGPL1			COPA		COX15		COPS3
BAK1		KCNJ1		SGPP1			COPB1		COX4I1		COPS4
BAMBI		KCNJ10		SGPP2			COPE		CPLX1		COPS5
BANK1		KCNJ12		SGTA			COPG1		CPLX2		COPS8
BAP1		KCNJ15		SGTB			COPG2		CPLX3		CORO1B
BAP18		KCNJ16		SH2D4A			COPS2		CPLX4		CORO1C
BASP1		KCNJ2		SH3D19			COPS3		CPNE2		CORO7
BATF3		KCNJ4		SH3GL1			COPS4		CPNE3		COX15
BAX		KCNJ5		SH3GL2			COPS5		CPNE4		COX4I1
BAZ1B		KCNK1		SH3GL3			COPS8		CPNE7		CPLX1
BBOX1		KCNMA1		SH3GLB1			CORO1B		CPSF6		CPLX2
BBRF2		KCNMB1		SH3GLB2			CORO1C		CPSF7		CPLX3
BBS2		KCNMB2		SH3KBP1			CORO7		CPT1A		CPLX4
BBS7		KCNMB3		SH3PXD2A			COX15		CPT1C		CPNE2
BBX		KCNMB4		SH3PXD2B			COX4I1		CPX		CPNE3
BCAN		KCNN1		SH3RF1			CPLX1		CRBN		CPNE4
BCAP31		KCNN2		SHANK1			CPLX2		CREB1		CPNE7
BCAR1		KCNN3		SHANK2			CPLX3		CREB3L1		CPSF6
BCAR3		KCNN4		SHANK3			CPLX4		CREBBP		CPSF7
BCAS2		KCNQ2		SHARPIN			CPNE2		CREM		CPT1A
BCAS4		KCNS3		SHB			CPNE3		CRK		CPT1C
BCCIP		KCNV1		SHC1			CPNE4		CRKL		CPX
BCKDHA		KCNV2		SHC4			CPNE7		CRMP1		CRBN
BCKDHB		KCTD1		SHCBP1			CPSF6		CRP		CREB1
BCKDK		KCTD10		SHFL			CPSF7		CRY1		CREB3L1
BCL2		KCTD12		SHH			CPT1A		CRY2		CREBBP
BCL2L1		KCTD15		SHINC3			CPT1C		CRYAB		CREM
BCL2L14		KCTD18		SHISA9			CPX		CRYL1		CRK
BCL2L2		KCTD21		SHMT2			CRBN		CS		CRKL
BCL3		KCTD3		SHROOM3			CREB1		CSE1L		CRMP1
BCL6		KCTD4		SIAH1			CREB3L1		CSF1		CRP
BCL7A		KCTD5		SIAH1A			CREBBP		CSK		CRY1
BCL7B		KCTD6		SIAH1B			CREM		CSNK1A1		CRY2
BCL7C		KCTD9		SIAH2			CRK		CSNK1D		CRYAB
BCL9		KDELR1		SIGIRR			CRKL		CSNK1E		CRYL1
BCL9L		KDF1		SIGLEC9			CRMP1		CSNK1G3		CS
BCLAF1		KDM1A		SIGMAR1			CRP		CSNK2A1		CSE1L
BCOR		KDM3B		SIM2			CRY1		CSNK2A2		CSF1
BCR/ABL fusion		KDM4A		SIN3A			CRY2		CSNK2B		CSK
BCRF1		KDM4B		SIN3B			CRYAB		CSRP1		CSNK1A1
BDNF		KDM4C		SINHCAF			CRYL1		CSRP2		CSNK1D
BECN1		KDM4D		SIPA1			CS		CSTF1		CSNK1E
BEGAIN		KDM5B		SIPA1L1			CSE1L		CTAG1A		CSNK1G3
BEST1		KDM5C		SIPA1L3			CSF1		CTBP1		CSNK2A1
BEST4		KDM6A		SIRPA			CSK		CTBP2		CSNK2A2
BET1		KDM6B		SIRT1			CSNK1A1		CTDP1		CSNK2B
BETATUB56D		KDR		SIRT2			CSNK1D		CTH		CSRP1
BEX1		KEAP1		SIRT6			CSNK1E		CTNNA1		CSRP2
BEX2		KERA		SIRT7			CSNK1G3		CTNNA2		CSTF1
BEX3		KHDC4		SIX1			CSNK2A1		CTNNA3		CTAG1A
BFSP1		KHDRBS1		SKA3			CSNK2A2		CTNNAL1		CTBP1
BFSP2		KHDRBS3		SKAP2			CSNK2B		CTNNBL1		CTBP2
BHLHE41		KHSRP		SKIL			CSRP1		CTNND1		CTDP1
BICD2		KIAA0324		SKP1			CSRP2		CTNND2		CTH
BICRA		KIAA0368		SKP1A			CSTF1		CTPS1		CTNNA1
BICRAL		KIAA0513		SKP2			CTAG1A		CTSB		CTNNA2
BID		KIAA0753		SLA1			CTBP1		CTTN		CTNNA3
BIK		KIAA0922		SLAIN1			CTBP2		CUL1		CTNNAL1
BIN1		KIAA0971		SLAMF1			CTDP1		CUL2		CTNNB1
BIN2		KIAA1107		SLAMF7			CTH		CUL3		CTNNBL1
BIN3		KIAA1109		SLAMF9			CTNNA1		CUL4B		CTNND1
BIRC3		KIAA1191		SLC10A6			CTNNA2		CUL5		CTNND2
BIRC5		KIAA1211		SLC10A7			CTNNA3		CWC15		CTPS1
BLID		KIAA1217		SLC11A2			CTNNAL1		CWC22		CTSB
BLK		KIAA1244		SLC12A2					CXXC1		CTTN
BLM		KIAA1279		SLC12A5			CTNNBL1		CYB5B		CUL1
BLMH		KIAA1324		SLC14A2			CTNND1		CYB5R3		CUL2
BLNK		KIAA1328		SLC15A3			CTNND2		CYC1		CUL3
BLOC1S1		KIAA1429		SLC15A4			CTPS1		CYCS		CUL4B
BLOC1S2		KIAA1462		SLC16A1			CTSB		CYFIP1		CUL5
BLOC1S3		KIAA1522		SLC16A3			CTTN		CYFIP2		CWC15
BLOC1S4		KIAA1524		SLC16A7			CUL1		CYLD		CWC22
BLOC1S5		KIAA1549		SLC17A7			CUL2		CYSLTR2		CXXC1
BLOC1S6		KIAA1598		SLC17A8			CUL3		DAB1		CYB5B
BMERB1		KIAA1671		SLC17A9			CUL4B		DAB2		CYB5R3
BMF		KIAA1683		SLC18A3			CUL5		DACT1		CYC1
BMI1		KIAA1715		SLC1A1			CWC15		DACT2		CYCS
BMP2K		KIAA1958		SLC1A2			CWC22		DACT3		CYFIP1
BMP8A		KIAA2013		SLC1A3			CXXC1		DAD1		CYFIP2
BMPR1A		KIDINS220		SLC1A5			CYB5B		DAO		CYLD
BMPR1B		KIF11		SLC1A6			CYB5R3		DAP3		CYSLTR2
BMPR2		KIF13B		SLC1A7			CYC1		DAPK1		DAB1
BMX		KIF17		SLC20A1			CYCS		DAPK3		DAB2
BNC1		KIF18B		SLC22A16			CYFIP1		DAZAP2		DACT1
BNIP1		KIF1A		SLC22A2			CYFIP2		DBN1		DACT2
BNIP2		KIF1B		SLC22A9			CYLD		DBNL		DACT3
BNIP3		KIF20B		SLC23A1			CYSLTR2		DCAF7		DAD1
BNIPL		KIF21A		SLC24A1			DAB1		DCPS		DAG1
BNRF1		KIF21B		SLC25A1			DAB2		DCTN1		DAO
BOC		KIF22		SLC25A10			DACT1		DCTN2		DAP3
BOD1L1		KIF26B		SLC25A11			DACT2		DCTN4		DAPK1
BOLA2		KIF2A		SLC25A12			DACT3		DCX		DAPK3
BOLA3		KIF3A		SLC25A13			DAD1		DCXR		DAZAP2
BOP1		KIF3B		SLC25A2					DDAH1		DBN1
BORCS5		KIF4A		SLC25A22			DAO		DDB1		DBNL
BORCS6		KIF5A		SLC25A24			DAP3		DDIT3		DCAF7
BORCS7		KIF5B		SLC25A3			DAPK1		DDIT4		DCPS
BORCS8		KIF5C		SLC25A31			DAPK3		DDOST		DCTN1
BPGM		KIFAP3		SLC25A4			DAZAP2		DDR1		DCTN2
BPHL		KIFBP		SLC25A41			DBN1		DDR2		DCTN4
BPIFB3		KIFC1		SLC25A47			DBNL		DDX1		DCX
BPLF1		KIFC2		SLC25A5			DCAF7		DDX17		DCXR
BPNT1		KIFC3		SLC25A6			DCPS		DDX19B		DDAH1
Braf		KIR2DL1		SLC26A6			DCTN1		DDX20		DDB1
BRCA1		KIR2DL4		SLC2A1			DCTN2		DDX21		DDIT3
BRCA2		KIR3DL1		SLC2A14			DCTN4		DDX39B		DDIT4
BRCC3		KIR3DL2		SLC2A3			DCX		DDX3X		DDOST
BRD1		KIR3DL3		SLC2A4			DCXR		DDX46		DDR1
BRD2		KISS1R		SLC2A5			DDAH1		DDX47		DDR2
BRD4		KIT		SLC30A1			DDB1		DDX5		DDX1
BRD7		KLC1		SLC30A3			DDIT3		DDX6		DDX17
BRD9		KLC2		SLC30A5			DDIT4		DEK		DDX19B
BRF2		KLC3		SLC30A7			DDOST		DENND1A		DDX20
BRINP1		KLC4		SLC30A8			DDR1		DERL1		DDX21
BRINP2		KLF1		SLC32A1			DDR2		DERL2		DDX39B
BRIX1		KLF4		SLC34A3			DDX1		DES		DDX3X
BRK1		KLF5		SLC35B2			DDX17		DFFA		DDX46
BRMS1L		KLF8		SLC37A4			DDX19B		DFNB31		DDX47
BRSK1		KLHDC8B		SLC38A1			DDX20		DGKI		DDX5
BRWD1		KLHL1		SLC38A9			DDX21		DGKZ		DDX6
BSG		KLHL11		SLC3A2			DDX39B		DGUOK		DEK
BSN		KLHL13		SLC45A2			DDX3X		DHRS7		DENND1A
BSPRY		KLHL17		SLC47A1			DDX46		DHX15		DERL1
BST2		KLHL24		SLC4A2			DDX47		DHX29		DERL2
BTBD11		KLHL36		SLC4A4			DDX5		DHX9		DES
BTBD6		KLHL38		SLC4A7			DDX6		DIAPH3		DFFA
BTBD9		KLHL5		SLC5A5			DEK		DIDO1		DFNB31
BTC		KLHL7		SLC6A1			DENND1A		DIS3		DGKI
BTD		KLK5		SLC6A12			DERL1		DISC1		DGKZ
BTF3		KLRD1		SLC6A15			DERL2		DISP1		DGUOK
BTG2		KLRG1		SLC6A2			DES		DIXDC1		DHRS7
BTG3		KMT2A		SLC6A3			DFFA		DKC1		DHX15
BTN2A2		KMT2D		SLC6A4			DFNB31		DKK1		DHX29
BTN2A3P		KMT5C		SLC6A5			DGKI		DKK2		DHX9
BTRC		KNDC1		SLC6A9			DGKZ		DKK3		DIAPH3
BUB1		KNG1		SLC7A1			DGUOK		DLD		DIDO1
BUB1B		KNL1		SLC7A14			DHRS7		DLG1		DIS3
BUB3		KNTC1		SLC7A5			DHX15		DLG2		DISC1
BUD31		KPNA1		SLC8A1			DHX29		DLG3		DIXDC1
BVES		KPNA2		SLC8A2			DHX9		DLG5		DKC1
BVLF1		KPNA3		SLC9A1			DIAPH3		DLGAP1		DKK1
BYSL		KPNA4		SLC9A2			DIDO1		DLGAP2		DKK2
BZRAP1		KPNA6		SLC9A3			DIS3		DLL1		DKK3
BZW1		KPNB1		SLC9A3R1			DISC1		DLST		DLD
BZW2		KPRP		SLC9A3R2			DISP1		DMD		DLG1
C10orf32		KRAS		SLC9A4			DIXDC1		DNAAF2		DLG2
C11orf63		KRBA1		SLC9A5			DKC1		DNAJA1		DLG3
C11orf65		KREMEN1		SLC9A6			DKK1		DNAJA2		DLG4
C12orf29		KREMEN2		SLCO5A1			DKK2		DNAJA3		DLG5
C12orf49		KRI1		SLCO6A1			DKK3		DNAJB1		DLGAP1
C12orf55		KRR1		SLFN5			DLD		DNAJB13		DLGAP2
C14orf1		KRT1		SLIRP			DLG1		DNAJB6		DLL1
C14orf166		KRT10		SLIT2			DLG2		DNAJC13		DLST
C15orf57		KRT14		SLK			DLG3		DNAJC7		DMD
C16ORF45		KRT15		SLX4					DNM1		DNAAF2
C16ORF58		KRT16		SMAD1			DLG5		DNM1L		DNAJA1
C17orf49		KRT17		SMAD2			DLGAP1		DNM2		DNAJA2
C17orf53		KRT18		SMAD3			DLGAP2		DNM3		DNAJA3
C17orf59		KRT19		SMAD4			DLL1		DNMT1		DNAJB1
C17orf67		KRT2		SMAD7			DLST		DNMT3A		DNAJB13
C17orf78		KRT20		SMAD9			DMD		DOC2B		DNAJB6
C17orf85		KRT23		SMAP1			DNAAF2		DOCK7		DNAJC13
C18ORF25		KRT24		SMARCA1			DNAJA1		DOCK9		DNAJC5
C18orf55		KRT27		SMARCA2			DNAJA2		DOK1		DNAJC7
C19orf38		KRT5		SMARCA4			DNAJA3		DOT1L		DNM1
C19orf43		KRT6A		SMARCA5			DNAJB1		DPF1		DNM1L
C19orf45		KRT6B		SMARCAD1			DNAJB13		DPF2		DNM2
C19orf52		KRT73		SMARCB1			DNAJB6		DPF3		DNM3
C19orf66		KRT75		SMARCC1			DNAJC13		DPM1		DNMT1
C19orf70		KRT76		SMARCC2					DPYSL2		DNMT3A
C1orf106		KRT77		SMARCD1			DNAJC7		DRD2		DOC2B
C1orf116		KRT78		SMARCD2			DNM1		DRD3		DOCK7
C1orf198		KRT8		SMARCD3			DNM1L		DSC3		DOCK9
C1orf216		KRT80		SMARCE1			DNM2		DSP		DOK1
C1orf33		KRT9		SMC1A			DNM3		DST		DOT1L
C1orf35		KRTAP15-1		SMC1B			DNMT1		DSTN		DPF1
C1orf43		KRTAP19-3		SMC2			DNMT3A		DTNA		DPF2
C1orf52		KRTAP19-5		SMC3			DOC2B		DTNB		DPF3
C1orf57		KRTAP19-7		SMC4			DOCK7		DTNBP1		DPM1
C1ORF85		KRTAP23-1		SMC6			DOCK9		DTX2		DPYSL2
C1orf87		KRTAP6-1		SMG1			DOK1		DUT		DRD2
C1orf94		KRTAP6-2		SMIM1			DOT1L		DUX3		DRD3
C1QB		KRTAP8-1		SMIM3			DPF1		DUX4		DSC3
C1QBP		KSR1		SMIM5			DPF2		DVL1		DSP
C1QC		KSR2		SMN1			DPF3		DVL2		DST
C1QTNF1		KTN1		SMO			DPM1		DVL3		DSTN
C1QTNF2		KXD1		SMPD4			DPYSL2		DYNC1H1		DTNA
C1R		KYNU		SMS			DRD2		DYNC1I1		DTNB
C1RA		L1TD1		SMTNL2			DRD3		DYNC1I2		DTNBP1
C1RB		L3MBTL2		SMU1			DSC3		DYNC1LI1		DTX2
C1S		L3MBTL3		SMURF1			DSP		DYNLL1		DUT
C1S1		L3MBTL4		SNAI1			DST		DYNLL2		DUX3
C1S2		LACTB2		SNAI2			DSTN		DYNLT1		DUX4
C2		LAD1		SNAP23			DTNA		DYRK1A		DVL1
C20orf194		LAGE3		SNAP25			DTNB		DYSF		DVL2
C20orf202		LAMA1		SNAP29			DTNBP1		E2F1		DVL3
C21orf59		LAMA2		SNAP47			DTX2		E2F3		DYNC1H1
C2CD2L		LAMA5		SNAP91			DUT		E2F4		DYNC1I1
C2CD4C		LAMB1		SNAPC4			DUX3		EBP		DYNC1I2
C2CD5		LAMB2		SNAPIN			DUX4		ECE1		DYNC1LI1
C330021F23RIK		LAMB3		SNCA			DVL1		ECPAS		DYNLL1
C3AR1		LAMC1		SNCAIP			DVL2		ECT2		DYNLL2
C3orf58		LAMC2		SNCB			DVL3		EEA1		DYNLT1
C4A		LAMP1		SND1			DYNC1H1		EED		DYRK1A
C4B		LAMP2		SNIP1			DYNC1I1		EEF1A1		DYSF
C4orf27		LAMP5		SNN			DYNC1I2		EEF1A2		E2F1
C4orf3		LAMTOR1		SNORC			DYNC1LI1		EEF1D		E2F3
C4orf46		LAMTOR3		SNRNP200			DYNLL1		EEF1G		E2F4
C5orf42		LAMTOR5		SNRNP25			DYNLL2		EEF2		EBP
C6orf132		LANCL1		SNRNP70			DYNLT1		EFHD2		ECE1
C6orf15		LANCL2		SNRPA1			DYRK1A		EFNB1		ECPAS
C6ORF47		LAP3		SNRPB			DYSF		EFNB2		ECT2
C7orf49		LARP1		SNRPB2			E2F1		EFTUD2		EEA1
C8orf33		LARP4		SNRPC			E2F3		EGF		EED
C8orf59		LARP7		SNRPD1			E2F4		EGFR		EEF1A1
C9orf156		LARS		SNRPD2			EBP		EGLN3		EEF1A2
C9orf32		LARS2		SNRPD3			ECE1		EHD4		EEF1D
C9orf72		LAS1L		SNRPE			ECPAS		EHMT2		EEF1G
CA12		LASP1		SNRPF			ECT2		EID1		EEF2
CA2		LATS1		SNRPG			EEA1		EIF1B		EFHD2
CA8		LATS2		SNRPN			EED		EIF2A		EFNB1
CA9		LBR		SNTA1			EEF1A1		EIF2B2		EFNB2
CABIN1		LCA5		SNTB1			EEF1A2		EIF2B3		EFTUD2
CABP1		LCA5L		SNTB2			EEF1D		EIF2B4		EGF
CABP4		LCK		SNTG1			EEF1G		EIF2B5		EGFR
CACHD1		LCLAT1		SNTG2			EEF2		EIF2S1		EGLN3
CACNA1A		LCN1		SNUPN			EFHD2		EIF2S3		EHD4
CACNA1B		LCN2		SNW1			EFNB1		EIF3A		EHMT2
CACNA1C		LCP1		SNX1			EFNB2		EIF3B		EID1
CACNA1D		LDB1		SNX16			EFTUD2		EIF3CL		EIF1B
CACNA1E		LDB3		SNX17			EGF		EIF3D		EIF2A
CACNA1F		LDHA		SNX2			EGFR		EIF3E		EIF2B2
CACNA1S		LDHAL6A		SNX22			EGLN3		EIF3F		EIF2B3
CACNA2D1		LDHB		SNX24			EHD4		EIF3J		EIF2B4
CACNA2D2		LDLRAP1		SNX27			EHMT2		EIF4A1		EIF2B5
CACNA2D3		LEF1		SNX3			EID1		EIF4A2		EIF2S1
CACNA2D4		LEMD2		SNX4			EIF1B		EIF4A3		EIF2S3
CACNB1		LENG8		SNX5			EIF2A		EIF4B		EIF3A
CACNB2		LEO1		SNX8			EIF2B2		EIF4E2		EIF3B
CACNB3		LETM1		SNX9			EIF2B3		EIF4EBP1		EIF3CL
CACNB4		LGALS1		SOAT1			EIF2B4		EIF4G1		EIF3D
CACNG2		LGALS14		SOCS1			EIF2B5		EIF4G2		EIF3E
CACNG3		LGALS3		SOCS2			EIF2S1		EIF4H		EIF3F
CACNG4		LGALS3BP		SOCS3			EIF2S3		EIF5		EIF3J
CACNG7		LGALS7		SOCS4			EIF3A		EIF5A		EIF4A1
CACNG8		LGALS8		SOCS7			EIF3B		EIF6		EIF4A2
CACYBP		LGALS9		SOD1			EIF3CL		ELAVL1		EIF4A3
CAD		LGALS9C		SOD2			EIF3D		ELF5		EIF4B
CADM1		LGI1		SOD3			EIF3E		ELP1		EIF4E2
CADM3		LGR4		SON			EIF3F		EMD		EIF4EBP1
CADPS		LGR5		SORBS1			EIF3J		ENAH		EIF4G1
CALB2		LGS		SORBS2			EIF4A1		ENKD1		EIF4G2
CALCA		LHFPL5		SORBS3			EIF4A2		ENO1		EIF4H
CALCB		LHX6		SORL1			EIF4A3		ENO3		EIF5
CALCOCO1		LIG1		SOS1			EIF4B		EP300		EIF5A
CALCOCO2		LIG3		SOS2			EIF4E2		EP400		EIF6
CALD1		LIG4		SOST			EIF4EBP1		EPAS1		ELAVL1
CALM1		LILRB4		SOX1			EIF4G1		EPB41		ELF5
CALM1P1		LIMA1		SOX17			EIF4G2		EPB41L1		ELP1
CALM2		LIMCH1		SOX2			EIF4H		EPB41L2		EMD
CALM3		LIMD1		SOX4			EIF5		EPB41L3		ENAH
CALM5		LIMK1		SOX5			EIF5A		EPB41L5		ENKD1
CALML3		LIMS2		SOX6			EIF6		EPHA2		ENO1
CALML4		LIN7A		SOX7			ELAVL1		EPS15		ENO3
CALML5		LIN7B		SP1			ELF5		EPS8L1		EP300
CALR		LIN7C		SP100			ELP1		EPS8L2		EP400
CALU		LINC00311		SPACA1			EMD		ERBB2		EPAS1
CAM		LINC01139		SPAG1			ENAH		ERBB2IP		EPB41
CAMK1		LINC01194		SPAG17			ENKD1		ERBB3		EPB41L1
CAMK1D		LLGL1		SPAG4			ENO1		ERBB4		EPB41L2
CAMK2A		LLGL2		SPAG5			ENO3		ERBIN		EPB41L3
CAMK2B		LMAN1		SPAG9			EP300		ERC1		EPB41L5
CAMK2D		LMF2		SPANXN2			EP400		ERC2		EPHA2
CAMK2G		LMNA		SPARC			EPAS1		ERG		EPS15
CAMK4		LMNB1		SPARCL1			EPB41		ERG28		EPS8L1
CAMKK1		LMNB2		SPAST			EPB41L1		ERLIN1		EPS8L2
CAMKK2		LMO1		SPATA13			EPB41L2		ERLIN2		ERBB2
CAMLG		LMO2		SPATA16			EPB41L3		ERMP1		ERBB2IP
CAMP		LMO3		SPATA2			EPB41L5		ERP44		ERBB3
CAMTA2		LMO7		SPATA24			EPHA2		ESCO2		ERBB4
CAND1		LMX1B		SPATA31E1			EPS15		ESR1		ERBIN
CANT1		LNX1		SPATA5			EPS8L1		ESR2		ERC1
CANX		LNX2		SPATA7			EPS8L2		ESRRB		ERC2
CAP1		LOC100289290		SPATC1L			ERBB2		ESRRG		ERG
CAPG		LOC100911109		SPATS2			ERBB2IP		ESYT2		ERG28
CAPN1		LOC103689951		SPC24			ERBB3		ETFB		ERLIN1
CAPN2		LOC368001		SPC25			ERBB4		ETS1		ERLIN2
CAPNS1		LOC51064		SPCS2			ERBIN		EVPL		ERMP1
CAPNS2		LOC681185		SPCS3			ERC1		EWSR1		ERP44
CAPRIN1		LOC685179		SPDL1			ERC2		EXOC1		ESCO2
CAPRIN2		LOC685596		SPECC1			ERG		EXOC2		ESR1
CAPS		LOC688452		SPECC1L			ERG28		EXOC3		ESR2
CAPZA1		LOC688637		SPEF2			ERLIN1		EXOC4		ESRRB
CAPZA2		LOC690085		SPEG			ERLIN2		EXOC5		ESRRG
CAPZB		LOC728763		SPEN			ERMP1		EXOC7		ESYT2
CAR2		LOH12CR1		SPG20			ERP44		EXOSC10		ETFB
CARD10		LONP1		SPHK1			ESCO2		EYA3		ETS1
CARD9		LONP2		SPHKAP			ESR1		EZH2		EVPL
CARM1		LONRF1		SPICE1			ESR2		EZR		EWSR1
CASC4		LOR		SPIN1			ESRRB		F11R		EXOC1
CASK		LOXL3		SPIN2B			ESRRG		F2RL1		EXOC2
CASKIN1		LPA		SPINK10			ESYT2		FADD		EXOC3
CASKIN2		LPAR1		SPIRE2			ETFB		FAF1		EXOC4
CASP10		LPAR4		SPN			ETS1		FAM168A		EXOC5
CASP12		LPCAT1		SPNS1			EVPL		FAM19A2		EXOC7
CASP14		LPCAT2		SPOP			EWSR1		FAM19A4		EXOSC10
CASP3		LPGAT1		SPP1			EXOC1		FAM90A1		EYA3
CASP8		LPHN1		SPR			EXOC2		FAM9B		EZH2
CASPR5-2		LPHN2		SPRED1			EXOC3		FAM9C		EZR
CASQ2		LPL		SPRED2			EXOC4		FANCA		F11R
CASR		LPP		SPRR1B			EXOC5		FANCC		F2RL1
CASS4		LPXN		SPRR2A			EXOC7		FANCD2		FADD
CAST		LRBA		SPRR3			EXOSC10		FANCG		FAF1
CAT		LRCH3		SPRY1			EYA3		FANCI		FAM168A
CATSPER1		LRFN1		SPTA1			EZH2		FARSA		FAM19A2
CATSPER4		LRFN2		SPTAN1			EZR		FAS		FAM19A4
CATSPERB		LRIF1		SPTB			F11R		FASN		FAM90A1
CATSPERD		LRIT1		SPTBN1			F2RL1		FAU		FAM9B
CATSPERG2		LRIT2		SPTBN2			FADD		FBL		FAM9C
CAV1		LRIT3		SPTLC1			FAF1		FBXO25		FANCA
CAV2		LRP1		SPZ1			FAM168A		FBXO45		FANCC
CAV3		LRP12		SQLE			FAM19A2		FBXO6		FANCD2
CAVIN1		LRP1B		SQOR			FAM19A4		FBXO7		FANCG
CAVIN3		LRP2		SQRDL			FAM90A1		FBXW11		FANCI
CBFB		LRP2BP		SQSTM1			FAM9B		FBXW7		FARSA
CBL		LRP5		SRC			FAM9C		FCGR3A		FAS
CBLB		LRP6		SRCAP			FANCA		FCHSD1		FASN
CBLL1		LRP8		SRCIN1			FANCC		FEN1		FAU
CBLN1		LRPAP1		SREBF1			FANCD2		FER		FBL
CBR1		LRPPRC		SRF			FANCG		FERMT1		FBXO25
CBS		LRRC1		SRGAP2			FANCI		FERMT2		FBXO45
CBSL		LRRC10B		SRGAP3			FARSA		FGB		FBXO6
CBU_0794		LRRC16A		SRL			FAS		FGFR1		FBXO7
CBX1		LRRC26		SRM			FASN		FH		FBXW11
CBX3		LRRC40		SRP1			FAU		FHL2		FBXW7
CBX4		LRRC47		SRP14			FBL		FHOD1		FCGR3A
CBX5		LRRC4C		SRP54			FBXO25		FIS1		FCHSD1
CBX8		LRRC55		SRP68			FBXO45		FKBP1A		FEN1
CBY1		LRRC57		SRP9			FBXO6		FKBP2		FER
CC2D1A		LRRC59		SRPK1			FBXO7		FKBP4		FERMT1
CCAR1		LRRC6		SRPK2			FBXW11		FKBP5		FERMT2
CCAR2		LRRC7		SRPRA			FBXW7		FKBP8		FGB
CCDC101		LRRC71		SRPRB			FCGR3A		FLII		FGFR1
CCDC102B		LRRC73		SRRM1			FCHSD1		FLNA		FH
CCDC103		LRRFIP1		SRRM2			FEN1		FLNB		FHL2
CCDC107		LRRFIP2		SRRM4			FER		FLOT1		FHOD1
CCDC114		LRRIQ1		SRRT			FERMT1		FLOT2		FIS1
CCDC120		LRRIQ4		SRSF1			FERMT2		FLT1		FKBP1A
CCDC124		LRRK1		SRSF10			FGB		FLT3		FKBP2
CCDC125		LRRK2		SRSF11			FGFR1		FMR1		FKBP4
CCDC127		LRRTM1		SRSF12			FH		FN1		FKBP5
CCDC132		LRRTM2		SRSF2			FHL2		FOPNL		FKBP8
CCDC14		LRRTM3		SRSF3			FHOD1		FOXP3		FLII
CCDC146		LRRTM4		SRSF5			FIS1		FRMD5		FLNA
CCDC15		LRSAM1		SRSF7			FKBP1A		FRMPD4		FLNB
CCDC151		LSM11		SRSF9			FKBP2		FRRS1L		FLOT1
CCDC155		LSM12		SS18			FKBP4		FSCN1		FLOT2
CCDC22		LSP1		SS18L1			FKBP5		FSCN3		FLT1
CCDC28A		LSR		SSB			FKBP8		FSD1		FLT3
CCDC28B		LSS		SSBP1			FLII		FTH1		FMR1
CCDC32		LTB4R2		SSBP2			FLNA		FTSJ1		FN1
CCDC36		LTBP1		SSBP3			FLNB		FTSJ3		FOPNL
CCDC43		LTBP2		SSFA2			FLOT1		FUBP1		FOXP3
CCDC47		LTBP3		SSH1			FLOT2		FUCA1		FRMD5
CCDC53		LTBP4		SSH2			FLT1		FUS		FRMPD4
CCDC59		LTF		SSH3			FLT3		FXR1		FRRS1L
CCDC6		LTI30		SSNA1			FMR1		FYN		FSCN1
CCDC77		LTV1		SSPN			FN1		FZD1		FSD1
CCDC8		LUC7L2		SSR1			FOPNL		FZD2		FTH1
CCDC85A		LUC7L3		SSR4			FOXP3		FZD4		FTSJ1
CCDC85C		LURAP1		SSRP1			FRMD5		FZD5		FTSJ3
CCDC86		LURAP1L		SSSCA1			FRMPD4		FZD7		FUBP1
CCDC90B		LUZP1		SST			FRRS1L		FZD8		FUS
CCHCR1		LXN		SSTR1			FSCN1		FZO1A		FXR1
CCL21		LY86		SSTR2			FSCN3		FZR1		FYN
CCL3L3		LY96		SSTR4			FSD1		G3BP1		FZD1
CCL4		LYN		SSTR5			FTH1		GAB1		FZD2
CCL5		LYPD3		SSX2IP			FTSJ1		GABARAPL1		FZD4
CCM2L		LYPD4		SSX3			FTSJ3		GABARAPL2		FZD5
CCN2		LYPD6B		SSX7			FUBP1		GABBR1		FZD7
CCNA1		LYPLA2		ST13			FUCA1		GAK		FZD8
CCNA2		LYPLAL1		ST3GAL1			FUS		GALK1		FZO1A
CCNB1		LYST		ST3GAL2			FXR1		GALNT6		FZR1
CCNB2		LYVE1		ST5			FYN		GALNT7		G3BP1
CCNC		LYZ		ST7			FZD1		GANAB		GAB1
CCND1		LYZ2		ST8SIA2			FZD2		GAPDH		GABARAPL1
CCND2		LZTFL1		ST8SIA4			FZD4		GAPVD1		GABARAPL2
CCND3		LZTS1		STAB2			FZD5		GAS1		GABBR1
CCNDBP1		LZTS2		STAC			FZD7		GAS2L2		GAK
CCNE1		M6PR		STAC2			FZD8		GAS8		GALK1
CCNG2		MAB21L2		STAC3			FZO1A		GATAD2A		GALNT6
CCNH		MACC1		STAG3			FZR1		GATAD2B		GALNT7
CCNL2		MACF1		STAM			G3BP1		GC		GANAB
CCNYL1		MACROD1		STAP2			GAB1		GCLM		GAPDH
CCR1		MAD1L1		STARD13			GABARAPL1		GCN1L1		GAPVD1
CCR2		MAD2L1		STARD7			GABARAPL2		GDA		GAS1
CCR3		MAD2L2		STAT1			GABBR1		GDI1		GAS2L2
CCR4		MAEA		STAT2			GAK		GDI2		GAS8
CCR5		MAGEA1		STAT3			GALK1		GEMIN4		GATAD2A
CCR6		MAGEA11		STAT5A			GALNT6		GEMIN5		GATAD2B
CCS		MAGEA3		STAT6			GALNT7		GFAP		GC
CCSAP		MAGEA4		STAU1			GANAB		GFI1B		GCLM
CCSER2		MAGEA6		STC2			GAPDH		GFM1		GCN1L1
CCT2		MAGEB4		STEAP3			GAPVD1		GFPT1		GDA
CCT3		MAGED1		STIM1			GAS1		GID8		GDI1
CCT4		MAGED2		STIP1			GAS2L2		GIGYF2		GDI2
CCT5		MAGEE1		STK10			GAS8		GIMAP5		GEMIN4
CCT6A		MAGI1		STK11			GATAD2A		GINM1		GEMIN5
CCT7		MAGI2		STK17B			GATAD2B		GIPC1		GFAP
CCT8		MAGI3		STK19			GC		GIT1		GFI1B
CD109		MAGOHB		STK24			GCLM		GIT2		GFM1
CD151		MAGT1		STK25			GCN1L1		GJA1		GFPT1
CD160		MAIP1		STK26			GDA		GLB1L2		GID8
CD163		MAL		STK3			GDI1		GLI1		GIGYF2
CD177		MALL		STK32C			GDI2		GLI3		GIMAP5
CD2		MAML1		STK33			GEMIN4		GLOD4		GINM1
CD247		MAN2A2		STK38			GEMIN5		GLP1R		GIPC1
CD27		MAN2C1		STK39			GFAP		GLTSCR1		GIT1
CD2AP		MANBAL		STK4			GFI1B		GLUD1		GIT2
CD2BP2		MANSC1		STK40			GFM1		GLYR1		GJA1
CD33		MAOB		STMN1			GFPT1		GMNN		GLB1L2
CD36		MAP1A		STMN2			GID8		GMPS		GLI1
CD3E		MAP1B		STMN3			GIGYF2		GNA12		GLI3
CD44		MAP1LC3A		STN1			GIMAP5		GNA13		GLOD4
CD46		MAP1LC3B		STOM			GINM1		GNAI1		GLP1R
CD47		MAP2		STOML2			GIPC1		GNAI2		GLTSCR1
CD5		MAP2K1		STON2			GIT1		GNAO1		GLUD1
CD53		MAP2K2		STRA6			GIT2		GNAQ		GLYR1
CD69		MAP2K3		STRADB			GJA1		GNAS		GMNN
CD79A		MAP2K4		STRAP			GLB1L2		GNAZ		GMPS
CD79B		MAP2K5		STRBP			GLI1		GNB1		GNA12
CD81		MAP2K6		STRIP1			GLI3		GNB2		GNA13
CD83		MAP2K7		STRIT1			GLOD4		GNB2L1		GNAI1
CD8A		MAP3K1		STRN3			GLP1R		GNB3		GNAI2
CD9		MAP3K10		STT3A			GLTSCR1		GNG3		GNAO1
CD99		MAP3K11		STT3B			GLUD1		GNL2		GNAQ
CD99L2		MAP3K14		STUB1			GLYR1		GNL3L		GNAS
CDA		MAP3K2		STX10			GMNN		GNPTAB		GNAZ
CDC123		MAP3K3		STX11			GMPS		GNRHR		GNB1
CDC14B		MAP3K4		STX12			GNA12		GOLGA2		GNB2
CDC16		MAP3K5		STX16			GNA13		GOLGA5		GNB2L1
CDC20		MAP3K6		STX17			GNAI1		GOLGA6L9		GNB3
CDC23		MAP3K7		STX19			GNAI2		GOLGB1		GNG3
CDC25A		MAP4		STX1A			GNAO1		GOLM1		GNL2
CDC25C		MAP4K1		STX1B			GNAQ		GOPC		GNL3L
CDC27		MAP4K4		STX2			GNAS		GORASP2		GNPTAB
CDC34		MAP6		STX3			GNAZ		GOT1		GNRHR
CDC37		MAP7		STX4			GNB1		GOT2		GOLGA2
CDC37L1		MAPK1		STX4A			GNB2		GP2		GOLGA5
CDC42		MAPK10		STX5			GNB2L1		GPATCH2		GOLGA6L9
CDC42BPA		MAPK12		STX5A			GNB3		GPC1		GOLGB1
CDC42BPB		MAPK13		STX6			GNG3		GPC3		GOLM1
CDC42EP1		MAPK14		STX7			GNL2		GPD1		GOPC
CDC42EP2		MAPK1IP1L		STX8			GNL3L		GPD2		GORASP2
CDC42EP3		MAPK3		STXBP1			GNPTAB		GPI		GOT1
CDC42EP4		MAPK4		STXBP2			GNRHR		GPM6A		GOT2
CDC45		MAPK6		STXBP3			GOLGA2		GPM6B		GP2
CDC53		MAPK7		STXBP3A			GOLGA5		GPR37		GPATCH2
CDC5L		MAPK8		STXBP5			GOLGA6L9		GPR98		GPC1
CDC73		MAPK8IP1		STXBP6			GOLGB1		GPRASP1		GPC3
CDCA3		MAPK8IP2		STYXL1			GOLM1		GPX4		GPD1
CDCA4		MAPK8IP3		SU(VAR)205			GOPC		GRB2		GPD2
CDCA7L		MAPK9		SUCLA2			GORASP2		GRIA1		GPI
CDCA8		MAPKAP1		SUCLG1			GOT1		GRIA2		GPM6A
CDH1		MAPKAPK3		SUCLG2			GOT2		GRIA3		GPR37
CDH10		MAPRE1		SUCO			GP2		GRIA4		GPR98
CDH11		MAPRE2		SUDS3			GPATCH2		GRID2		GPRASP1
CDH15		MAPRE3		SUFU			GPC1		GRIK1		GPX4
CDH18		MAPT		SUGT1			GPC3		GRIK2		GRB2
CDH2		MARC1		SULF1			GPD1		GRIN1		GRIA1
CDH23		MARCH10		SULT1A1			GPD2		GRIN2A		GRIA2
CDH3		MARCH11		SULT2B1			GPI		GRIN2B		GRIA3
CDH3-B		MARCH2		SUMF2			GPM6A		GRIN2C		GRIA4
CDH4		MARCH5		SUMO1			GPM6B		GRIP1		GRID2
CDH5		MARCH9		SUMO1P1			GPR37		GRK1		GRIK1
CDH6		MARCKS		SUMO2			GPR98		GRK5		GRIK2
CDH7		MARCKSL1		SUMO3			GPRASP1		GRK6		GRIN1
CDH8		MARK2		SUN2			GPX4		GRM1		GRIN2A
CDH9		MARK3		SUOX			GRB2		GRM2		GRIN2B
CDIPT		MARK4		SUPT16H			GRIA1		GRM3		GRIN2C
CDK1		MARVELD2		SUPT4H1			GRIA2		GRM5		GRIP1
CDK11A		MAS1		SUPT5H			GRIA3		GRM8		GRK1
CDK11B		MASP2		SUPT6H			GRIA4		GSDMA		GRK5
CDK12		MAST1		SUPV3L1			GRID2		GSG1L		GRK6
CDK15		MAST2		SURF4			GRIK1		GSK3A		GRM1
CDK17		MAST3		SURF6			GRIK2		GSK3B		GRM2
CDK18		MAT2A		SUSD2			GRIN1		GSN		GRM3
CDK19		MATK		SUSD3			GRIN2A		GSTP1		GRM4
CDK2		MATN2		SUV39H1			GRIN2B		GTF2B		GRM5
CDK20		MATR3		SUZ12			GRIN2C		GTF2F1		GRM7
CDK2AP1		MAVS		SV2A			GRIP1		GTF3C1		GRM8
CDK4		MAZ		SV2B			GRK1		GTF3C3		GSDMA
CDK5		MB21D1		SV2C			GRK5		GUCY1A2		GSG1L
CDK5R1		MB21D2		SVIL			GRK6		GUCY1B1		GSK3A
CDK5R2		MBD2		SWAP70			GRM1		H1F0		GSK3B
CDK5RAP2		MBD3		SYAP1			GRM2		H2AFX		GSN
CDK6		MBNL3		SYBU			GRM3		H2AFY		GSTP1
CDK7		MBP		SYCE1					H3F3A		GTF2B
CDK8		MBTPS1		SYCP1			GRM5		H3F3B		GTF2F1
CDK9		MCAM		SYCP2					H4C1		GTF3C1
CDKL3		MCC		SYK			GRM8		HABP4		GTF3C3
CDKL5		MCCC2		SYN1			GSDMA		HACD3		GUCY1A2
CDKN1A		MCL1		SYN2			GSG1L		HACE1		GUCY1B1
CDKN2A		MCM10		SYN3			GSK3A		HADHB		H1F0
CDKN2B		MCM2		SYNC			GSK3B		HAP1		H2AFX
CDKN2D		MCM3		SYNCRIP			GSN		HARE		H2AFY
CDON		MCM4		SYNDIG1L			GSTP1		HARS		H3F3A
CDR2		MCM5		SYNE1			GTF2B		HAVCR2		H3F3B
CDRT15		MCM6		SYNE2			GTF2F1		HAX1		H4C1
CDS2		MCM7		SYNGAP1			GTF3C1		HBA1		HABP4
CDSN		MCMBP		SYNGR4			GTF3C3		HCFC1		HACD3
CDX2		MCPH1		SYNJ1			GUCY1A2		HCN1		HACE1
CDYL		MCPT1		SYNJ2			GUCY1B1		HCVGP1		HADHB
CEACAM21		MCPT2		SYNJ2BP			H1F0		HDAC1		HAP1
CEACAM6		MCRS1		SYNPO			H2AFX		HDAC2		HARE
CEBPA		MDC1		SYNPO2L			H2AFY		HDAC3		HARS
CEBPB		MDFI		SYP			H3F3A		HDAC4		HAVCR2
CEBPD		MDH1		SYPL1			H3F3B		HDAC5		HAX1
CEBPG		MDH2		SYT1			H4C1		HDAC6		HBA1
CED-10		MDK		SYT11			HABP4		HDAC7		HCFC1
CELF1		MDM2		SYT13			HACD3		HDGF		HCN1
CELSR1		MDM4		SYT15			HACE1		HDGFL2		HCVGP1
CENPB		MDN1		SYT17			HADHB		HDLBP		HDAC1
CENPC		ME1		SYT2			HAP1		HECTD1		HDAC2
CENPE		ME2		SYT3			HARE		HERC2		HDAC3
CENPF		MECOM		SYT4			HARS		HERC5		HDAC4
CENPH		MECP2		SYT5			HAVCR2		HEXIM1		HDAC5
CENPJ		MED1		SYT7			HAX1		HGS		HDAC6
CENPK		MED12		SYT9			HBA1		HHV8GK18_GP81		HDAC7
CENPM		MED12L		SYTL1			HCFC1		HIC1		HDGF
CEP104		MED15		SYTL2			HCN1		HIF1A		HDGFL2
CEP120		MED16		SYTL3			HCVGP1		HINT1		HDLBP
CEP128		MED17		SYTL4			HDAC1		HIPK3		HECTD1
CEP135		MED21		SYT-SSX1			HDAC2		HIRIP3		HERC2
CEP152		MED24		SYT-SSX2			HDAC3		HIST1H1A		HERC5
CEP162		MED25		SYVN1			HDAC4		HIST1H1C		HEXIM1
CEP170		MED28		TAB2			HDAC5		HIST1H1D		HGS
CEP170P1		MED30		TAC2			HDAC6		HIST1H2BB		HIC1
CEP19		MED4		TAC3			HDAC7		HIST1H3A		HIF1A
CEP192		MED6		TACC2			HDGF		HIST1H4A		HINT1
CEP290		MED8		TACO1			HDGFL2		HIST1H4F		HIPK3
CEP295		MED9		TACR3			HDLBP		HIST1H4J		HIRIP3
CEP44		MEF2A		TADA2A			HECTD1		HIST2H2BE		HIST1H1A
CEP55		MEF2BNB		TADA2B			HERC2		HIST3H3		HIST1H1C
CEP57L1		MEF2D		TADA3			HERC5		HIVEP1		HIST1H1D
CEP63		MEGF10		TAF10			HEXIM1		HK1		HIST1H2BB
CEP70		MEGF6		TAF15			HGS		HK2		HIST1H3A
CEP72		MEGF8		TAF1L			HHV8GK18_GP81		HLA-B		HIST1H4A
CEP76		MEN1		TAF4			HIC1		HLA-C		HIST1H4F
CEP89		MEOX1		TAF7L			HIF1A		HMBOX1		HIST1H4J
CEP95		MEOX2		TAF9			HINT1		HMG20A		HIST2H2BE
CERKL		MEP1A		TAF9B			HIPK3		HMGA1		HIST3H3
CERS2		MEPE		TAFA3			HIRIP3		HMGA2		HIVEP1
CERS6		MESD		TAFA4			HIST1H1A		HMGB2		HK1
CETN1		MESDC2		TAGAP			HIST1H1C		HMGB3		HK2
CETN3		MESP2		TAGLN			HIST1H1D		HMGN2		HLA-B
CFAP20		MET		TAGLN2			HIST1H2BB		HMMR		HLA-C
CFAP36		METAP1		TAGLN3			HIST1H3A		HN1		HMBOX1
CFAP61		METAP2		TALDO1			HIST1H4A		HN1L		HMG20A
CFAP65		METTL1		TANC1			HIST1H4F		HNF1A		HMGA1
CFAP69		METTL14		TANK			HIST1H4J		HNF4A		HMGA2
CFAP74		METTL23		TAOK1			HIST2H2BE		HNRNPA0		HMGB1
CFL1		METTL2B		TAOK3			HIST3H3		HNRNPA1		HMGB2
CFL2		METTL7B		TAPT1			HIVEP1		HNRNPA2B1		HMGB3
CFLAR		MEX3C		TARBP2			HK1		HNRNPA3		HMGN2
CFTR		MFF		TARDBP			HK2		HNRNPAB		HMMR
CGB3		MFHAS1		TARS1			HLA-B		HNRNPC		HN1
CGGBP1		MFN1		TARS2			HLA-C		HNRNPCL1		HN1L
CGN		MFN2		TAS2R108			HMBOX1		HNRNPD		HNF1A
CHAF1A		MFSD10		TAS2R144			HMG20A		HNRNPH1		HNF4A
CHCHD3		MFSD11		TAS2R4			HMGA1		HNRNPH2		HNRNPA0
CHD1		MFSD12		TAS2R40			HMGA2		HNRNPH3		HNRNPA1
CHD1L		MFSD14B		TAS2R41					HNRNPK		HNRNPA2B1
CHD3		MFSD5		TAS2R60			HMGB2		HNRNPL		HNRNPA3
CHD4		MFSD8		TAS2R7			HMGB3		HNRNPM		HNRNPAB
CHD5		MGAT4C		TAT			HMGN2		HNRNPR		HNRNPC
CHD6		MGC50722		TATDN1			HMMR		HNRNPU		HNRNPCL1
CHD7		MGEA5		TAX1BP1			HN1		HOMER1		HNRNPD
CHD8		MGLUR7		TAX1BP3			HN1L		HOMER2		HNRNPH1
CHD9		MGLUR8		TAZ			HNF1A		HOXD9		HNRNPH2
CHEK1		MGME1		TBC1D10A			HNF4A		HP1BP3		HNRNPH3
CHEK2		MGMT		TBC1D10B			HNRNPA0		HPCAL1		HNRNPK
CHERP		MGRN1		TBC1D15			HNRNPA1		HPX		HNRNPL
CHFR		MGST1		TBC1D22B			HNRNPA2B1		HRAS		HNRNPM
CHGA		MGST3		TBC1D30			HNRNPA3		HRH3		HNRNPR
CHGB		MIA2		TBC1D4			HNRNPAB		HSD17B10		HNRNPU
CHID1		MIA3		TBC1D7			HNRNPC		HSD17B3		HOMER1
CHLR1		MIB1		TBC1D9B			HNRNPCL1		HSD17B4		HOMER2
CHMP1B		MICALL1		TBCB			HNRNPD		HSD3B4		HOXD9
CHMP2A		MICOS13		TBCD			HNRNPH1		HSDL2		HP1BP3
CHMP2B		MICU1		TBCE			HNRNPH2		HSF1		HPCA
CHMP3		MID1		TBK1			HNRNPH3		HSF2		HPCAL1
CHMP4A		MID2		TBL1X			HNRNPK		HSF2BP		HPX
CHMP4B		MIEF2		TBL1XR1			HNRNPL		HSF4		HRAS
CHMP5		MIF		TBL3			HNRNPM		HSP90AA1		HRH3
CHORDC1		MINK1		TBP			HNRNPR		HSP90AB1		HSD17B10
CHP1		MINPP1		TBR1			HNRNPU		HSP90B1		HSD17B3
CHP2		MIP		TBRG4			HOMER1		HSPA1A		HSD17B4
CHPF		MIPEP		TBX20			HOMER2		HSPA1B		HSD3B4
CHPT1		MIPOL1		TBX21			HOXD9		HSPA1L		HSDL2
CHRD		MIS12		TBX3			HP1BP3		HSPA2		HSF1
CHRM1		MISP		TBX5					HSPA4		HSF2
CHRM3		MKI67		TBXA2R			HPCAL1		HSPA5		HSF2BP
CHRM4		MKL1		TCAF1			HPX		HSPA8		HSF4
CHRNB1		MKL2		TCEA2			HRAS		HSPA9		HSPA1B
CHST9		MKNK2		TCEANC			HRH3		HSPB1		HSP90AA1
CHSY1		MKRN1		TCEANC2			HSD17B10		HSPB2		HSP90AB1
CHSY3		MLC1		TCEB1			HSD17B3		HSPD1		HSP90B1
CHSY3L		Mlf1		TCEB3			HSD17B4		HSPE1		HSPA1A
CHTOP		MLH1		TCERG1			HSD3B4		HSPG2		HSPA1L
CHUK		MLKL		TCF21			HSDL2		HSPH1		HSPA2
CHURC1		MLLT1		TCF25			HSF1		HTR1A		HSPA4
CIAO1		MLLT10		TCF3			HSF2		HTR2A		HSPA5
CIAO2B		MLLT3		TCF4			HSF2BP		HTR2C		HSPA8
CIAPIN1		MLLT4		TCF7			HSF4		HTRA2		HSPA9
CIB1		MLLT6		TCF7L1			HSP90AA1		HTT		HSPB1
CIC		MLPH		TCF7L2			HSP90AB1		HUWE1		HSPB2
CIDEA		MLST8		TCHHL1			HSP90B1		HYAL2		HSPD1
CIITA		MMGT1		TCHP			HSPA1A		IARS2		HSPE1
CIP2A		MMP13		TCL1A			HSPA1B		ICAM1		HSPG2
CIRBP		MMP9		TCOF1			HSPA1L		IDE		HSPH1
CIRH1A		MMRN2		TCP1			HSPA2		IDH1		HTR1A
CISD1		MMS19		TCP10L			HSPA4		IDH3A		HTR2A
CISD2		MMTAG2		TCTA			HSPA5		IDH3B		HTR2C
CISH		MN1		TCTEX1D2			HSPA8		IDI1		HTRA2
CIT		MNS1		TCTN2			HSPA9		IFI16		HTT
CITED1		MNT		TCTN3			HSPB1		IFIT3		HUWE1
CKAP2		MOAP1		TDG			HSPB2		IFITM3		HYAL2
CKAP4		MOB1B		TDO2			HSPD1		IGBP1		IARS2
CKAP5		MOB3C		TDP1			HSPE1		IGF1R		ICAM1
CKB		MOG		TDRD3			HSPG2		IGF2BP1		IDE
CKLF		MOGS		TEAD3			HSPH1		IGHA1		IDH1
CKM		MORF4L1		TEBP			HTR1A		IGHG1		IDH3A
CKMT1		MORF4L2		TECR			HTR2A		IGKC		IDH3B
CKMT1A		MORN3		TEFM			HTR2C		IKBIP		IDI1
CKMT1B		MOS		TELO2			HTRA2		IKBKAP		IFI16
CKS1B		MOV10		TENC1			HTT		IKBKB		IFIT3
CLASP1		MPC2		TENM3			HUWE1		IKBKE		IFITM3
CLASP2		MPDZ		TENT4A			HYAL2		IKBKG		IGBP1
CLCN5		MPG		TENT4B			IARS2		IKZF1		IGF1R
CLCNKB		MPHOSPH10		TENT5C			ICAM1		IKZF3		IGF2BP1
CLDN18		MPHOSPH6		TEPSIN			IDE		IL10		IGHA1
CLDN7		MPHOSPH8		TERF1			IDH1		IL1B		IGKC
CLEC1A		MPP2		TERF2			IDH3A		IL6		IKBIP
CLEC2D		MPP3		TERF2IP			IDH3B		IL6ST		IKBKAP
CLEC4F		MPP5		TERT			IDI1		ILF2		IKBKB
CLGN		MPP6		TES			IFI16		ILF3		IKBKE
CLIC1		MPP7		TESC			IFIT3		ILK		IKBKG
CLIC4		MPRIP		TESPA1			IFITM3		ILKAP		IKZF1
CLINT1		MPZ		TET2			IGBP1		ILVBL		IKZF3
CLIP1		MPZL1		TET3			IGF1R		IMMT		IL10
CLIP4		MRE11		TEX10			IGF2BP1		IMPDH2		IL1B
CLK1		MRE11A		TEX101			IGHA1		INA		IL6
CLK2		MRFAP1		TEX11			IGHG1		INADL		IL6ST
CLK3		MRGBP		TEX13B			IGKC		ING1		ILF2
CLMN		MRI1		TEX261			IKBIP		INO80B		ILF3
CLN3		MRM1		TEX28			IKBKAP		INO80E		ILK
CLN5		MRNIP		TEX33			IKBKB		INPPL1		ILKAP
CLN6		MROH1		TEX35			IKBKE		INVS		ILVBL
CLN8		MRPL10		TEX37			IKBKG		IP6K1		IMMT
CLNS1A		MRPL11		TEX45			IKZF1		IPO11		IMPDH2
CLOCK		MRPL12		TF			IKZF3		IQCB1		INA
CLPB		MRPL13		TFAP2A			IL10		IQGAP1		INADL
CLPP		MRPL14		TFAP2D			IL1B		IQGAP3		ING1
CLPX		MRPL16		TFAP4			IL6		IQSEC1		INO80B
CLRN1		MRPL19		TFB2M			IL6ST		IRAK1		INO80E
CLSTN1		MRPL2		TFCP2			ILF2		IRS1		INPPL1
CLTA		MRPL20		TFCP2L1			ILF3		IRS4		INVS
CLTB		MRPL21		TFDP3			ILK		ISG15		IP6K1
CLTC		MRPL22		TFE3			ILKAP		ISYNA1		IPO11
CLTCL1		MRPL23		TFG			ILVBL		ITCH		IQCB1
CLU		MRPL27		TFIP11			IMMT		ITGA2		IQGAP1
CLUH		MRPL28		TFPT			IMPDH2		ITGA2B		IQGAP3
CLVS2		MRPL37		TFRC			INA		ITGA3		IQSEC1
CMA1		MRPL38		TG			INADL		ITGA4		IRAK1
CMAS		MRPL39		TGFA			ING1		ITGA5		IRS1
CMKLR1		MRPL4		TGFB1			INO80B		ITGA6		IRS4
CMPK1		MRPL43		TGFB1I1			INO80E		ITGAV		ISG15
CMSS1		MRPL44		TGFBR1			INPPL1		ITGB1		ISYNA1
CMTM7		MRPL47		TGFBR2			INVS		ITGB2		ITCH
CMTR1		MRPL49		TGIF1			IP6K1		ITGB3		ITGA2
CMYA5		MRPL55		TGIF2LX			IPO11		ITGB3BP		ITGA2B
CNBP		MRPL58		TGIF2LY			IQCB1		ITGB5		ITGA3
CNEP1R1		MRPL9		TGM2			IQGAP1		ITM2B		ITGA4
CNGA1		MRPS10		TGM3			IQGAP3		ITPR2		ITGA5
CNGA4		MRPS12		TGOLN2			IQSEC1		ITPR3		ITGA6
CNGB1		MRPS15		THAP1			IRAK1		ITSN1		ITGAV
CNIH2		MRPS16		THAP6			IRS1		JAGN1		ITGB1
CNIH3		MRPS18A		THAP7			IRS4		JAK1		ITGB2
CNKSR2		MRPS18B		THBS1			ISG15		JAK2		ITGB3
CNKSR3		MRPS2		THOC1			ISYNA1		JAK3		ITGB3BP
CNN2		MRPS21		THOC2			ITCH		JOSD2		ITGB5
CNN3		MRPS22		THOC3			ITGA2		JRK		ITM2B
CNNM1		MRPS23		THOP1			ITGA2B		JUN		ITPR1
CNOT1		MRPS25		THRAP3			ITGA3		JUP		ITPR2
CNOT2		MRPS26		THRSP			ITGA4		KAL1		ITPR3
CNOT3		MRPS27		THSD7A			ITGA5		KALRN		ITSN1
CNOT8		MRPS28		THUMPD3			ITGA6		KANK2		JAGN1
CNP		MRPS31		THY1			ITGAV		KARS1		JAK1
CNR1		MRPS34		TIAL1			ITGB1		KAT2B		JAK2
CNTLN		MRPS35		TIAM1			ITGB2		KAT5		JAK3
CNTN1		MRPS5		TIC			ITGB3		KAT6A		JOSD2
CNTN2		MRPS6		TIE1			ITGB3BP		KAT7		JRK
CNTN3		MRPS7		TIGAR			ITGB5		KBTBD7		JUN
CNTNAP1		MRPS9		TIGD4			ITM2B		KCNA1		JUP
CNTNAP2		MRVI1		TIMELESS					KCNA2		KAL1
CNTNAP5B		MS4A4A		TIMM13			ITPR2		KCNA3		KALRN
CNTRL		MSANTD3		TIMM23			ITPR3		KCNA4		KANK2
COA3		MSANTD4		TIMM23B			ITSN1		KCNA5		KARS1
COASY		MSH2		TIMM29			JAGN1		KCNAB1		KAT2B
COBL		MSH5		TIMM44			JAK1		KCNAB2		KAT5
COBLL1		MSH6		TIMM50			JAK2		KCNC1		KAT6A
COCH		MSI1		TIMM8A			JAK3		KCND1		KAT7
COG4		MSL1		TIMM8B			JOSD2		KCND2		KBTBD7
COG5		MSN		TIMM9			JRK		KCND3		KCNA1
COG6		MSRB2		TIMP1			JUN		KCNE1		KCNA2
COG7		MSRB3		TIMP2			JUP		KCNH2		KCNA4
COIL		MSS51		TINF2			KAL1		KCNJ10		KCNA5
COL13A1		MST065		TIPRL			KALRN		KCNJ12		KCNAB1
COL17A1		MST1R		TIRAP			KANK2		KCNJ2		KCNAB2
COL18A1		MSTO1		TJAP1			KARS1		KCNJ4		KCNB1
COL1A1		MTA1		TJP1			KAT2B		KCNN2		KCNC1
COL1A2		MTA2		TJP2			KAT5		KCNN4		KCND1
COL27A1		MTA3		TK1			KAT6A		KCNS3		KCND2
COL3A1		MTAP		TKT			KAT7		KCNV2		KCND3
COLGALT1		MT-ATP6		TLCD4			KBTBD7		KCTD1		KCNE1
COMMD1		MT-ATP8		TLE1			KCNA1		KCTD10		KCNH2
COMMD2		MTCH1		TLE3			KCNA2		KCTD5		KCNJ10
COPA		MTCH2		TLE4			KCNA3		KDM1A		KCNJ12
COPB1		MTDH		TLE5			KCNA4		KDM4A		KCNJ2
COPB2		MTG1		TLK1			KCNA5		KDM6B		KCNJ4
COPE		MTHFD1		TLN1			KCNAB1		KDR		KCNMA1
COPG1		MTHFD1L		TLN2			KCNAB2		KEAP1		KCNN2
COPG2		MTHFD2		TLNRD1					KHDRBS1		KCNN4
COPS2		MTMR2		TLR1			KCNC1		KIAA0368		KCNS3
COPS3		MTMR3		TLR2			KCND1		KIAA1429		KCNV2
COPS4		MT-ND2		TLR4			KCND2		KIAA1671		KCTD1
COPS5		MT-ND4		TLR9			KCND3		KIDINS220		KCTD10
COPS6		MTNR1A		TLX3			KCNE1		KIF11		KCTD5
COPS8		MTNR1B		TM4SF5			KCNH2		KIF13B		KDM1A
COPZ1		MTOR		TM9SF2			KCNJ10		KIF1A		KDM4A
COQ10A		MTPN		TM9SF3			KCNJ12		KIF21A		KDM6B
COQ2		MTREX		TMC1			KCNJ2		KIF22		KDR
COQ8A		MTUS1		TMC5			KCNJ4		KIF26B		KEAP1
CORO1B		MTX3		TMC7					KIF2A		KHDRBS1
CORO1C		MUC1		TMCO1			KCNN2		KIF3A		KIAA0368
CORO2A		MUCL1		TMED10			KCNN4		KIF5A		KIAA1429
CORO7		MUS81		TMED2			KCNS3		KIF5B		KIAA1671
CORO7-PAM16		MUTYH		TMED8			KCNV2		KIF5C		KIDINS220
COX15		MX1		TMEM100			KCTD1		KIFAP3		KIF11
COX2		MYBBP1A		TMEM106A			KCTD10		KIFBP		KIF13B
COX4I1		MYBPC3		TMEM106B			KCTD5		KIFC3		KIF1A
COX5A		MYC		TMEM11			KDM1A		KLC1		KIF1B
COX6C		MYCBP2		TMEM120A			KDM4A		KLC2		KIF21A
CPEB1		MYCBPAP		TMEM128			KDM6B		KLF4		KIF22
CPEB3		MYD88		TMEM131			KDR		KLF5		KIF26B
CPLANE1		MYDGF		TMEM134			KEAP1		KLHL1		KIF2A
CPLX1		MYEF2		TMEM14B			KHDRBS1		KLK5		KIF3A
CPLX2		MYF5		TMEM14C			KIAA0368		KNG1		KIF5A
CPLX3		MYH1		TMEM168			KIAA1429		KPNA1		KIF5B
CPLX4		MYH10		TMEM17			KIAA1671		KPNA3		KIF5C
CPNE1		MYH11		TMEM171			KIDINS220		KPNA4		KIFAP3
CPNE2		MYH14		Tmem173			KIF11		KPNB1		KIFBP
CPNE3		MYH15		TMEM185A			KIF13B		KRAS		KIFC3
CPNE4		MYH2		TMEM189-UBE2V1			KIF1A		KRT1		KLC1
CPNE5		MYH3		TMEM199					KRT16		KLC2
CPNE7		MYH7		TMEM2			KIF21A		KRT17		KLF4
CPOX		MYH7B		TMEM214			KIF22		KRT8		KLF5
CPR2		MYH9		TMEM216			KIF26B		KRT9		KLHL1
CPR5		MYL1		TMEM222			KIF2A		KSR1		KLK5
CPSF2		MYL12A		TMEM223			KIF3A		KSR2		KNG1
CPSF6		MYL12B		TMEM237			KIF5A		KTN1		KPNA1
CPSF7		MYL2		TMEM254			KIF5B		KXD1		KPNA3
CPT1A		MYL3		TMEM256			KIF5C		L1TD1		KPNA4
CPT1C		MYL6		TMEM263			KIFAP3		L3MBTL2		KPNB1
CPTP		MYL6B		TMEM30B			KIFBP		L3MBTL3		KRAS
CPX		MYL9		TMEM33			KIFC3		LAD1		KRT1
CPXCR1		MYLIP		TMEM39A			KLC1		LAMA2		KRT16
CRABP2		MYLK		TMEM41A			KLC2		LAMA5		KRT17
CRAT		MYLPF		TMEM49			KLF4		LAMB1		KRT8
CRBN		MYNN		TMEM5			KLF5		LAMC1		KRT9
CREB1		MYO10		TMEM51			KLHL1		LAMP1		KSR1
CREB3		MYO15A		TMEM54			KLK5		LAMTOR5		KSR2
CREB3L1		MYO16		TMEM59L			KNG1		LARP1		KTN1
CREBBP		MYO18A		TMEM60			KPNA1		LARP4		KXD1
CREM		MYO19		TMEM63A			KPNA3		LARP7		L1TD1
CRHR1		MYO1B		TMEM63B			KPNA4		LARS		L3MBTL2
CRIM1		MYO1C		TMEM87A			KPNB1		LASP1		L3MBTL3
CRIP2		MYO1D		TMEM95			KRAS		LATS2		LAD1
CRIPAK		MYO1E		TMEM97			KRT1		LBR		LAMA2
CRIPT		MYO1F		TMF1			KRT16		LCLAT1		LAMA5
CRK		MYO1H		TMIE			KRT17		LCN2		LAMB1
CRKL		MYO5A		TMOD1			KRT8		LCP1		LAMC1
CRLS1		MYO5B		TMOD2			KRT9		LDB3		LAMP1
CRMP1		MYO5C		TMOD3			KSR1		LDHA		LAMTOR5
CRP		MYO6		TMOD4			KSR2		LDHB		LARP1
CRTC2		MYO7A		TMPO			KTN1		LEMD2		LARP4
CRX		MYO9A		TMPRSS11B			KXD1		LGALS1		LARP7
CRY1		MYO9B		TMPRSS13			L1TD1		LGALS14		LARS
CRY2		MYOC		TMTC1			L3MBTL2		LGALS3		LASP1
CRYAB		MYOCD		TMX1			L3MBTL3		LGALS8		LATS2
CRYBB1		MYOD1		TMX4			LAD1		LGALS9		LBR
CRYL1		MYOG		TNF			LAMA2		LGR4		LCLAT1
CRYM		MYPN		TNFAIP3			LAMA5		LIG3		LCN2
CS		MYPOP		TNFAIP6			LAMB1		LIMA1		LCP1
CSDE1		MYRIP		TNFRSF10B			LAMC1		LIMCH1		LDB3
CSE1L		MYSM1		TNFRSF17			LAMP1		LIMK1		LDHA
CSF1		MYT1L		TNFRSF1A			LAMTOR5		LLGL1		LDHB
CSF3R		MZT1		TNFSF10			LARP1		LMNA		LEMD2
CSGALNACT2		N4BP1		TNFSF18			LARP4		LMNB1		LGALS1
CSK		NAA10		TNFSF8			LARP7		LMO1		LGALS14
CSL		NAA15		TNIK			LARS		LMO3		LGALS3
CSMD2		NAA16		TNIP2			LASP1		LMO7		LGALS8
CSNK1A1		NAA20		TNK1			LATS2		LNX1		LGALS9
CSNK1D		NAA25		TNK2			LBR		LNX2		LGR4
CSNK1E		NAA50		TNKS1BP1			LCLAT1		LOC103689951		LIG3
CSNK1G1		NACA		TNN			LCN2		LPAR1		LIMA1
CSNK1G2		NACA2		TNNC1			LCP1		LPHN2		LIMCH1
CSNK1G3		NACC1		TNNI1			LDB3		LPL		LIMK1
CSNK2A1		NAE1		TNNI2			LDHA		LPXN		LIN7A
CSNK2A2		NAF1		TNNI3			LDHB		LRCH3		LIN7B
CSNK2B		NAIP		TNNT1			LEMD2		LRFN1		LIN7C
CSPG3		NANOG		TNNT2			LGALS1		LRIF1		LLGL1
CSRP1		NANS		TNNT3			LGALS14		LRIT1		LMNA
CSRP2		NAP1L1		TNP1			LGALS3		LRP1		LMNB1
CSTB		NAP1L4		TNP2			LGALS8		LRP5		LMO1
CSTF1		NAPA		TNPO1			LGALS9		LRP8		LMO3
CSTF2		NAPB		TNPO3			LGR4		LRPAP1		LMO7
CSTF2T		NAPG		TNR			LIG3		LRPPRC		LNX1
CSTF3		NAPRT		TNRC18			LIMA1		LRRC1		LNX2
CTAG1A		NARS1		TNRC6B			LIMCH1		LRRC59		LPAR1
CTAGE1		NASP		TNS1			LIMK1		LRRC7		LPHN2
CTAGE5		NAT1		TNS2					LRRFIP1		LPL
CTBP1		NAT10		TNS3					LRRFIP2		LPXN
CTBP2		NAT2		TOB1					LRRTM1		LRCH3
CTDNEP1		NAT9		TOE1			LLGL1		LRRTM4		LRFN1
CTDP1		NATD1		TOLLIP			LMNA		LSM12		LRIF1
CTDSP1		NAV1		TOM1			LMNB1		LSP1		LRP1
CTGF		NAV2		TOM1L1			LMO1		LTB4R2		LRP2
CTH		NBEA		TOM1L2			LMO3		LTBP1		LRP5
CTNNA1		NBEAL1		TOMM20			LMO7		LUC7L2		LRP6
CTNNA2		NBEAL2		TOMM22			LNX1		LUC7L3		LRP8
CTNNA3		NBL1		TOMM40			LNX2		LUZP1		LRPAP1
CTNNAL1		NBN		TOMM70			LOC103689951		LY96		LRPPRC
CTNNB1		NBR1		TOMM70A			LPAR1		LYN		LRRC1
CTNNBIP1		NCALD		TONSL			LPHN2		LYPD3		LRRC59
CTNNBL1		NCAM1		TOP1			LPL		LYPLA2		LRRC7
CTNND1		NCAN		TOP1MT			LPXN		LYVE1		LRRFIP1
CTNND2		NCAPD3		TOP2A			LRCH3		LZTFL1		LRRFIP2
CTPS1		NCAPG		TOP2B			LRFN1		LZTS2		LRRK2
CTSB		NCAPG2		TOPBP1			LRIF1		MACF1		LRRTM1
CTSD		NCBP1		TOPORS			LRIT1		MAD1L1		LRRTM4
CTSG		NCBP3		TOR1A			LRP1		MAD2L1		LSM12
CTSS		NCCRP1		TOR1AIP1					MAGEA1		LSP1
CTTN		NCDN		TOR1AIP2			LRP5		MAGEB4		LTB4R2
CUBN		NCF1		TOX3					MAGED2		LTBP1
CUEDC1		NCF2		TP53			LRP8		MAGI1		LUC7L2
CUL1		NCK1		TP53BP1			LRPAP1		MAGI2		LUC7L3
CUL2		NCK2		TP53BP2			LRPPRC		MAGI3		LUZP1
CUL3		NCKAP1		TP53TG3			LRRC1		MAGT1		LY96
CUL4A		NCKAP5		TP63			LRRC59		MAOB		LYN
CUL4B		NCKIPSD		TP73			LRRC7		MAP1A		LYPD3
CUL5		NCL		TPAF3IP2			LRRFIP1		MAP1B		LYPLA2
CUL7		NCLN		TPBG			LRRFIP2		MAP1LC3A		LYVE1
CUTC		NCOA1		TPCN2					MAP1LC3B		LZTFL1
CUX1		NCOA2		TPD52			LRRTM1		MAP2		LZTS2
CUX2		NCOA3		TPD52L2			LRRTM4		MAP2K1		MACF1
CWC15		NCOA4		TPI1			LSM12		MAP2K6		MAD1L1
CWC22		NCOR1		TPM1			LSP1		MAP3K1		MAD2L1
CWF19L2		NCOR2		TPM2			LTB4R2		MAP3K10		MAGEA1
CXADR		NCS1		TPM3			LTBP1		MAP3K11		MAGEB4
CXCL10		NCSTN		TPM4			LUC7L2		MAP3K3		MAGED2
CXCL11		NDC80		TPP1			LUC7L3		MAP3K4		MAGI1
CXCL12		NDE1		TPP2			LUZP1		MAP3K5		MAGI2
CXCL16		NDE1-a		TPR			LY96		MAP3K6		MAGI3
CXCL2		NDEL1		TPRA1			LYN		MAP3K7		MAGT1
CXCR2		NDN		TPRN			LYPD3		MAP4		MAOB
CXCR3		NDNF		TPST2			LYPLA2		MAP4K4		MAP1A
CXCR4		NDRG1		TPT1			LYVE1		MAP6		MAP1B
CXCR5		NDRG2		TPTE			LZTFL1		MAP7		MAP1LC3A
CXXC1		NDRG3		TRA			LZTS2		MAPK1		MAP1LC3B
CXXC4		NDUFA10		TRA2A			MACF1		MAPK10		MAP2
CYB5B		NDUFA12		TRA2B			MAD1L1		MAPK14		MAP2K1
CYB5D2		NDUFA13		TRABD			MAD2L1		MAPK3		MAP2K6
CYB5R1		NDUFA4		TRADD			MAGEA1		MAPK6		MAP3K1
CYB5R3		NDUFA4L2		TRAF2			MAGEB4		MAPK8		MAP3K10
CYC1		NDUFA5		TRAF3			MAGED2		MAPK8IP1		MAP3K3
CYCS		NDUFA6		TRAF3IP1			MAGI1		MAPK8IP2		MAP3K4
CYFIP1		NDUFA9		TRAF3IP2			MAGI2		MAPK9		MAP3K5
CYFIP2		NDUFAF3		TRAF3IP3			MAGI3		MAPKAP1		MAP3K6
CYLD		NDUFAF5		TRAF4			MAGT1		MAPRE1		MAP3K7
CYP17A1		NDUFAF7		TRAF5			MAOB		MAPRE2		MAP4
CYP1B1		NDUFB10		TRAF6			MAP1A		MAPRE3		MAP4K4
CYP21A2		NDUFB4		TRAK1			MAP1B		MAPT		MAP6
CYP24A1		NDUFB8		TRAK2			MAP1LC3A		MARCH11		MAP7
CYP2B6		NDUFB9		TRAP1			MAP1LC3B		MARCKS		MAPK1
CYP2S1		NDUFS		TRAPPC12			MAP2		MARCKSL1		MAPK10
CYP3A4		NDUFS1		TRAPPC3			MAP2K1		MARK2		MAPK14
CYP51A1		NDUFS2		TRBV12-3			MAP2K6		MARK3		MAPK3
CYREN		NDUFS3		TRDMT1			MAP3K1		MAST2		MAPK6
CYSLTR2		NDUFS4		TRERF1			MAP3K10		MAT2A		MAPK8
CYSRT1		NDUFS7		TRF			MAP3K11		MATK		MAPK8IP1
DAAM1		NDUFS8		TRIB2			MAP3K3		MATR3		MAPK8IP2
DAB1		NDUFV1		TRIB3			MAP3K4		MAVS		MAPK9
DAB2		NDUFV3		TRIM17			MAP3K5		MAZ		MAPKAP1
DAB2IP		NEB		TRIM2			MAP3K6		MB21D1		MAPRE1
DACT1		NEBL		TRIM21			MAP3K7		MBD2		MAPRE2
DACT2		NECAB2		TRIM25			MAP4		MBD3		MAPRE3
DACT3		NECAP1		TRIM27			MAP4K4		MBP		MAPT
DAD1		NECTIN1		TRIM28			MAP6		MBTPS1		MARCH11
DAF-4		NECTIN2		TRIM29			MAP7		MCC		MARCKS
DAG1		NECTIN3		TRIM3			MAPK1		MCCC2		MARCKSL1
DAO		NECTIN4		TRIM32			MAPK10		MCL1		MARK2
DAP3		NEDD1		TRIM33			MAPK14		MCM10		MARK3
DAPK1		NEDD4		TRIM37			MAPK3		MCM2		MAST2
DAPK2		NEDD4L		TRIM41			MAPK6		MCM3		MAT2A
DAPK3		NEDD9		TRIM43			MAPK8		MCM4		MATK
DAPP1		NEF		TRIM44			MAPK8IP1		MCM5		MATR3
DARS		NEFH		TRIM45			MAPK8IP2		MCM6		MAVS
DAXX		NEFL		TRIM46			MAPK9		MCM7		MAZ
DAZAP1		NEFM		TRIM54			MAPKAP1		MCPH1		MB21D1
DAZAP2		NEIL3		TRIM55			MAPRE1		MCPT1		MBD2
DBF4		NEK1		TRIM63			MAPRE2		MCPT2		MBD3
DBF4B		NEK2		TRIM69			MAPRE3		MDC1		MBP
DBH		NEK4		TRIM9			MAPT		MDFI		MBTPS1
DBI		NEK6		TRIML2			MARCH11		MDH1		MCC
DBN1		NEK8		TRIO			MARCKS		MDH2		MCCC2
DBNL		NEK9		TRIOBP			MARCKSL1		MDM2		MCL1
DBP		NELFB		TRIP11			MARK2		MECOM		MCM10
DBP2		NELFCD		TRIP13			MARK3		MECP2		MCM2
DBR1		NELL1		TRIP6			MAST2		MEF2A		MCM3
DBT		NELL2		TRIR			MAT2A		MEF2D		MCM4
DC2		NEMF		TRMO			MATK		MEN1		MCM5
DCAF5		NENF		TRMT1			MATR3		MEOX2		MCM6
DCAF6		NEO1		TRMT10C			MAVS		MET		MCM7
DCAF7		NES		TRMT112			MAZ		METAP2		MCPT1
DCAKD		NET1		TRMT2A			MB21D1		METTL1		MCPT2
DCC		NETO1		TRMT61B			MBD2		METTL14		MDC1
DCD		NEU4		TRO			MBD3		METTL2B		MDFI
DCDC5		NEURL2		TROAP			MBP		MFN1		MDH1
DCN		NEURL4		TRP53			MBTPS1		MFN2		MDH2
DCP1		NEUROD1		TRP6B			MCC		MFSD8		MDK
DCP1A		NEUROG2		TRPA1			MCCC2		MGST1		MDM2
DCP1B		NEXN		TRPC1			MCL1		MIA2		MECOM
DCP2		NF1		TRPC2			MCM10		MIA3		MECP2
DCPS		NF2		TRPC3			MCM2		MIB1		MEF2A
DCTD		NFATC1		TRPC4			MCM3		MID2		MEF2D
DCTN1		NFATC2		TRPC5			MCM4		MINPP1		MEN1
DCTN2		NFATC4		TRPC6			MCM5		MIP		MEOX2
DCTN3		NFE2		TRPM2			MCM6		MIS12		MET
DCTN4		NFE2L2		TRPM6			MCM7		MKI67		METAP2
DCTN5		NFKB1		TRPM7			MCPH1		MLLT10		METTL1
DCUN1D5		NFKB2		TRPS1			MCPT1		MLLT3		METTL14
DCX		NFKBIA		TRPV1			MCPT2		MLLT4		METTL2B
DCXR		NFKBIE		TRPV2			MDC1		MMP9		MFN1
DDAH1		NFRKB		TRPV4			MDFI		MMTAG2		MFN2
DDB1		NFS1		TRPV5			MDH1		MORF4L1		MFSD8
DDI1		NFU1		TRPV6			MDH2		MORF4L2		MGST1
DDIT3		NGDN		TRRAP					MOS		MIA2
DDIT4		NGF		TSC1			MDM2		MOV10		MIA3
DDN		NGFR		TSC22D1			MECOM		MPC2		MIB1
DDOST		NGFRAP1		TSEN54			MECP2		MPDZ		MID2
DDR1		NGP		TSFM			MEF2A		MPHOSPH6		MINPP1
DDR2		NHLRC2		TSG101			MEF2D		MPP2		MIP
DDX1		NHP2		TSGA10IP			MEN1		MPP3		MIS12
DDX11		NHRF2		TSHR			MEOX2		MPP5		MKI67
DDX17		NHS		TSKS			MET		MPP6		MLLT10
DDX19B		NHSL1		TSN			METAP2		MPP7		MLLT3
DDX20		NIBAN2		TSNARE1			METTL1		MPRIP		MLLT4
DDX21		NID1		TSNAX			METTL14		MPZ		MMP9
DDX23		NID2		TSPAN14			METTL2B		MRE11		MMTAG2
DDX27		NIF3L1		TSPAN15			MFN1		MRI1		MORF4L1
DDX39A		NIFK		TSPAN7			MFN2		MRNIP		MORF4L2
DDX39B		NINJ2		TSPO			MFSD8		MRPL23		MOS
DDX3X		NINL		TSPOAP1			MGST1		MRPL38		MOV10
DDX42		NIPSNAP1		TSR1			MIA2		MRPS18B		MPC2
DDX46		NIPSNAP2		TSR2			MIA3		MRPS27		MPDZ
DDX47		NKAIN1		TSSK4			MIB1		MRPS28		MPHOSPH6
DDX48		NKAP		TSTD2			MID2		MRPS31		MPP2
DDX49		NKD2		TTC16			MINPP1		MRPS34		MPP3
DDX5		NKG7		TTC21B			MIP		MRPS7		MPP5
DDX50		NKPD1		TTC23			MIS12		MSH2		MPP6
DDX54		NKRF		TTC23L			MKI67		MSN		MPP7
DDX55		NKX2-1		TTC27			MLLT10		MST1R		MPRIP
DDX58		NKX2-2		TTC28			MLLT3		MTA1		MPZ
DDX6		NKX2-5		TTC39A			MLLT4		MTA2		MRE11
DDX60L		NLGN1		TTC4			MMP9		MTA3		MRI1
DECR1		NLGN2		TTC5			MMTAG2		MTHFD1		MRNIP
DEFB123		NLGN3		TTC7A			MORF4L1		MTNR1A		MRPL23
DEGS1		NLGN4X		TTI1			MORF4L2		MTNR1B		MRPL38
DEGS2		NLK		TTK			MOS		MTOR		MRPS18B
DEK		NLRP12		TTLL1			MOV10		MUC1		MRPS27
DENND1A		NLRP2		TTLL10			MPC2		MYBBP1A		MRPS28
DENND2A		NMB		TTLL11			MPDZ		MYC		MRPS31
DENND4C		NMD3		TTLL12			MPHOSPH6		MYCBP2		MRPS34
DEPTOR		NME1		TTN			MPP2		MYD88		MRPS7
DERL1		NME1-NME2		TTPAL			MPP3		MYDGF		MSH2
DERL2		NME2		TTYH2			MPP5		MYEF2		MSN
DES		NME2P1		TUBA1A			MPP6		MYH10		MST1R
DET1		NME4		TUBA1B			MPP7		MYH11		MTA1
DFFA		NME7		TUBA1C			MPRIP		MYH14		MTA2
DFFB		NMNAT1		TUBA3A			MPZ		MYH2		MTA3
DFNB31		NMNAT2		TUBA3B			MRE11		MYH3		MTHFD1
DGAT1		NMO		TUBA3C			MRI1		MYH9		MTNR1A
DGCR14		NMT1		TUBA3D			MRNIP		MYL12A		MTNR1B
DGCR6		NMT2		TUBA3E			MRPL23		MYL12B		MTOR
DGCR8		NMU		TUBA4A			MRPL38		MYL2		MUC1
DGKI		NNT		TUBAL3			MRPS18B		MYL6		MYBBP1A
DGKZ		NOC4L		TUBB			MRPS27		MYLK		MYC
DGUOK		NOD1		TUBB1			MRPS28		MYO15A		MYCBP2
DHCR24		NOD2		TUBB2A			MRPS31		MYO18A		MYD88
DHCR7		NOL10		TUBB2B			MRPS34		MYO19		MYDGF
DHFR		NOL3		TUBB3			MRPS7		MYO1B		MYEF2
DHPS		NOL9		TUBB4A			MSH2		MYO1E		MYH10
DHRS2		NOLC1		TUBB4B			MSN		MYO5B		MYH11
DHRS7		NOMO1		TUBB5			MST1R		MYO5C		MYH14
DHRS7B		NOMO2		TUBB6			MTA1		MYO6		MYH2
DHRS9		NONO		TUBB7P			MTA2		MYO7A		MYH3
DHX15		NOP56		TUBB8			MTA3		MYOCD		MYH9
DHX16		NOP58		TUBE1			MTHFD1		MYOD1		MYL12A
DHX29		NOS1		TUBG1			MTNR1A		MYRIP		MYL12B
DHX30		NOS1AP		TUBGCP2			MTNR1B		NACA		MYL2
DHX36		NOS2		TUBGCP3			MTOR		NAE1		MYL6
DHX40		NOS3		TUBGCP4			MUC1		NAF1		MYLK
DHX57		NOSIP		TUFM			MYBBP1A		NANOG		MYO15A
DHX9		NOTCH1		TULP1			MYC		NAP1L1		MYO18A
DIAPH1		NOTCH2		TULP2			MYCBP2		NAP1L4		MYO19
DIAPH2		NOTCH2NLA		TUSC5			MYD88		NAPA		MYO1B
DIAPH3		NOTCH3		TWF1			MYDGF		NAPB		MYO1C
DIDO1		NOTCH4		TWF2			MYEF2		NAPG		MYO1D
DIMT1		NOV		TXLNA			MYH10		NAT1		MYO1E
DIP2B		NOXA1		TXLNB			MYH11		NAT10		MYO5A
DIPK2A		NPAS2		TXN			MYH14		NBN		MYO5B
DIRAS2		NPAS4		TXNDC17			MYH2		NBR1		MYO5C
DIS3		NPAT		TXNDC5			MYH3		NCAM1		MYO6
DISC1		NPC1		TXNDC9			MYH9		NCAN		MYO7A
DISP1		NPEPPS		TXNIP			MYL12A		NCBP3		MYOCD
DISP2		NPHP1		TXNL1			MYL12B		NCDN		MYOD1
DIXDC1		NPHP4		TXNL4B			MYL2		NCF1		MYRIP
DKC1		NPLOC4		TXNRD1			MYL6		NCK1		NACA
DKFZP667H197		NPM1		TYK2			MYLK		NCK2		NAE1
DKFZP686D0880		NPPA		TYRO3			MYO15A		NCKAP1		NAF1
DKFZP686I04196		NPRL2		TYROBP			MYO18A		NCKIPSD		NANOG
DKFZP686I05169		NPTN		TYW3			MYO19		NCL		NAP1L1
DKFZP686J11235		NPTX1		U2AF1			MYO1B		NCOA1		NAP1L4
DKFZP686L20222		NPTX2		U2AF2					NCOR1		NAPA
DKFZP686M24262		NPTXR		U2SURP					NCSTN		NAPB
DKFZP686N02209		NPY		UACA			MYO1E		NDEL1		NAPG
DKFZP686N0561		NPY2R		UAP1					NDRG1		NAT1
DKFZP686O0870		NPY5R		UBA1			MYO5B		NDRG2		NAT10
DKK1		NR0B1		UBA2			MYO5C		NDUFA10		NBN
DKK2		NR1D1		UBA3			MYO6		NDUFB8		NBR1
DKK3		NR1H2		UBA5			MYO7A		NDUFB9		NCAM1
DKKL1		NR1H3		UBA52			MYOCD		NDUFS2		NCAN
DLAT		NR1H4		UBA6			MYOD1		NDUFS3		NCBP3
DLC1		NR2C1		UBAC1			MYRIP		NDUFS4		NCDN
DLD		NR2C2		UBAP2			NACA		NDUFS7		NCF1
DLG1		NR2E1		UBAP2L			NAE1		NECAB2		NCK1
DLG2		NR2F6		UBASH3A			NAF1		NECTIN2		NCK2
DLG3		NR3C1		UBASH3B			NANOG		NEDD4		NCKAP1
DLG4		NR3C2		UBB			NAP1L1		NEDD4L		NCKIPSD
DLG5		NR4A1		UBC			NAP1L4		NEDD9		NCL
DLGAP1		NR4A2		UBE1			NAPA		NEFH		NCOA1
DLGAP2		NR5A1		UBE2A			NAPB		NEFL		NCOR1
DLGAP3		NR5A2		UBE2B			NAPG		NEFM		NCS1
DLGAP4		NRAS		UBE2C			NAT1		NEK2		NCSTN
DLGAP5		NRBP1		UBE2D1			NAT10		NEK4		NDEL1
DLK2		NRCAM		UBE2D2			NBN		NEK6		NDRG1
DLL1		NRF		UBE2D3			NBR1		NELFB		NDRG2
DLST		NRG3		UBE2D4			NCAM1		NELFCD		NDUFA10
DLX2		NRIP1		UBE2E1			NCAN		NEMF		NDUFB8
DMAP1		NRIP3		UBE2E2			NCBP3		NENF		NDUFB9
DMC1		NRM		UBE2E3			NCDN		NET1		NDUFS2
DMD		NRN1		UBE2G1			NCF1		NEURL4		NDUFS3
DMPK		NRON		UBE2G2			NCK1		NEUROG2		NDUFS4
DMRT1		NRXN1		UBE2H			NCK2		NEXN		NDUFS7
DMTN		NRXN2		UBE2I			NCKAP1		NF2		NECAB2
DMXL2		NRXN3		UBE2J1			NCKIPSD		NFATC2		NECTIN2
DNAAF2		NSA2		UBE2J2			NCL		NFE2L2		NEDD4
DNAAF5		NSD1		UBE2K			NCOA1		NFKB1		NEDD4L
DNAH11		NSD2		UBE2L3			NCOR1		NFKBIE		NEDD9
DNAH17		NSD3		UBE2L6					NGDN		NEFH
DNAH2		NSDHL		UBE2M			NCSTN		NHSL1		NEFL
DNAH5		NSF		UBE2N			NDEL1		NID1		NEFM
DNAH7		NSFL1C		UBE2O			NDRG1		NID2		NEK2
DNAH9		NSL1		UBE2Q1			NDRG2		NINL		NEK4
DNAI2		NSRP1		UBE2Q2			NDUFA10		NIPSNAP1		NEK6
DNAJA1		NSUN2		UBE2R2			NDUFB8		NIPSNAP2		NELFB
DNAJA2		NSUN4		UBE2S			NDUFB9		NKAP		NELFCD
DNAJA3		NT5DC1		UBE2T			NDUFS2		NKX2-1		NEMF
DNAJB1		NT5DC2		UBE2U			NDUFS3		NLGN2		NENF
DNAJB13		NT5E		UBE2V1			NDUFS4		NLGN3		NET1
DNAJB5		NTHL1		UBE2V2			NDUFS7		NLGN4X		NEURL4
DNAJB6		NTN1		UBE2W			NECAB2		NLRP12		NEUROG2
DNAJB8		NTNG2		UBE2Z			NECTIN2		NME1		NEXN
DNAJC13		NTPCR		UBE3A			NEDD4		NME1-NME2		NF2
DNAJC16		NTRK1		UBE3C			NEDD4L		NME2		NFATC2
DNAJC3		NTRK2		UBE4A			NEDD9		NME4		NFE2L2
DNAJC5		NTRK3		UBE4B			NEFH		NME7		NFKB1
DNAJC7		NUAK1		UBFD1			NEFL		NMT1		NFKBIE
DNAJC8		NUB1		UBI4			NEFM		NMU		NGDN
DNAJC9		NUBP2		UBIAD1			NEK2		NOC4L		NHSL1
DNASE2B		NUCB1		UBL4A			NEK4		NOD2		NID1
DNCL1		NUDC		UBN1			NEK6		NOLC1		NID2
DNM1		NUDCD1		UBQLN1			NELFB		NONO		NINL
DNM1L		NUDCD2		UBQLN2			NELFCD		NOP56		NIPSNAP1
DNM2		NUDCD3		UBQLN4			NEMF		NOS1		NIPSNAP2
DNM3		NUDT19		UBR1			NENF		NOS1AP		NKAP
DNMT1		NUDT2		UBR3			NET1		NOS2		NKX2-1
DNMT3A		NUDT21		UBR4			NEURL4		NOS3		NLGN1
DNPEP		NUDT3		UBR5			NEUROG2		NOTCH1		NLGN2
DNTTIP1		NUDT4		UBR7			NEXN		NOTCH2		NLGN3
DNTTIP2		NUDT5		UBTF			NF2		NOTCH2NLA		NLGN4X
DOC2B		NUFIP1		UBTFL1			NFATC2		NOXA1		NLRP12
DOCK7		NUFIP2		UBXN1			NFE2L2		NPEPPS		NME1
DOCK8		NUMA1		UBXN10			NFKB1		NPHP1		NME2
DOCK9		NUMB		UBXN8			NFKBIE		NPHP4		NME4
DOK1		NUMBL		UCHL1			NGDN		NPLOC4		NME7
DOT1L		NUP107		UCHL3			NHSL1		NPM1		NMT1
DPCD		NUP133		UCHL5			NID1		NR1H2		NMU
DPEP1		NUP153		UCK2			NID2		NR1H3		NOC4L
DPF1		NUP155		UFD1			NINL		NR2C2		NOD2
DPF2		NUP160		UFD1L			NIPSNAP1		NR3C1		NOLC1
DPF3		NUP188		UFL1			NIPSNAP2		NR3C2		NONO
DPH5		NUP205		UFSP2			NKAP		NRAS		NOP56
DPH6		NUP214		UGCG			NKX2-1		NRIP1		NOS1
DPM1		NUP37		UGDH					NRM		NOS1AP
DPM3		NUP50		UGGT1			NLGN2		NRN1		NOS2
DPOD2		NUP54		UHRF1			NLGN3		NRXN2		NOS3
DPP10		NUP62		UHRF1BP1L			NLGN4X		NRXN3		NOTCH1
DPP3		NUP62CL		UHRF2			NLRP12		NSF		Notch2
DPP6		NUP88		UIMC1			NME1		NSFL1C		NOTCH2NLA
DPP7		NUP93		UL123			NME1-NME2		NSUN2		NOXA1
DPP8		NUP98		UL29			NME2		NTPCR		NPEPPS
DPP9		NUTF2		UL49			NME4		NTRK1		NPHP1
DPPA4		NXF1		UL54			NME7		NTRK2		NPHP4
DPYSL2		NXN		UL82			NMT1		NUDC		NPLOC4
DPYSL3		NXPH1		UL97			NMU		NUDCD1		NPM1
DPYSL4		NXPH3		ULK2			NOC4L		NUDT5		NR1H2
DQX1		NYX		UMPS			NOD2		NUFIP1		NR1H3
DRAP1		OARD1		UNC119			NOLC1		NUMA1		NR2C2
DRD1		OAT		UNC13A			NONO		NUMB		NR3C1
DRD2		OBFC1		UNC13B			NOP56		NUP205		NR3C2
DRD3		OBI1		UNC13C			NOS1		NUP214		NRAS
DRD4		OBP2A		UNC45A			NOS1AP		NUP62		NRIP1
DRD5		OBSCN		UNC93A			NOS2		NUP93		NRM
DRG1		OBSL1		UNC93B1			NOS3		NUP98		NRN1
DRG2		OC90		UNG			NOTCH1		NXF1		NRXN1
DRIP4		OCA2		UNK			NOTCH2		NXN		NRXN2
DRP2		OCIAD2		UPF1			NOTCH2NLA		OAT		NRXN3
DSC1		OCLN		UPK1A			NOXA1		OBSCN		NSF
DSC3		OCRL		UPK1B			NPEPPS		OBSL1		NSFL1C
DSCC1		ODF2		UPK2			NPHP1		OCRL		NSUN2
DSE		OFD1		UQCC1			NPHP4		OGG1		NTPCR
DSG1		OGA		UQCC2			NPLOC4		OIP5		NTRK1
DSG2		OGDH		UQCR10			NPM1		OLA1		NTRK2
DSP		OGG1		UQCRB			NR1H2		OLFM1		NUDC
DST		OGT		UQCRC1			NR1H3		OLFM2		NUDCD1
DSTN		OIP5		UQCRC2			NR2C2		OLFM3		NUDT5
DSTYK		OLA1		UQCRFS1			NR3C1		OLFML1		NUFIP1
DTNA		OLFM1		UQCRQ			NR3C2		OLFML3		NUMA1
DTNB		OLFM2		URI1			NRAS		OLIG1		NUMB
DTNBP1		OLFM3		UROD			NRIP1		OLIG2		NUP205
DTX2		OLFML1		USE1			NRM		OPA1		NUP214
DTYMK		OLFML3		USF1			NRN1		OPRD1		NUP62
DUPD1		OLIG1		USF2					OPTN		NUP93
DUSP10		OLIG2		USH1C			NRXN2		OS9		NUP98
DUSP11		OLR1697		USH1G			NRXN3		OSGIN1		NXF1
DUSP13		ONECUT3		USH2A			NSF		OTUB1		NXN
DUSP19		OPA1		USHBP1			NSFL1C		OTUB2		OAT
DUSP21		OPALIN		USO1			NSUN2		OTUD4		OBSCN
DUSP22		OPRD1		USP10			NTPCR		OVOL2		OBSL1
DUSP6		OPRK1		USP11			NTRK1		OXA1L		OCRL
DUSP7		OPRL1		USP13			NTRK2		OXSR1		OGG1
DUSP8		OPRM1		USP14			NUDC		P4HB		OIP5
DUSP9		OPTN		USP15			NUDCD1		PA2G4		OLA1
DUT		OR2K2		USP17L2			NUDT5		PABPC1		OLFM1
DUX3		OR2T10		USP18			NUFIP1		PABPC4		OLFM2
DUX4		OR52R1		USP19			NUMA1		PAFAH1B2		OLFM3
DVL1		ORAI1		USP2			NUMB		PAFAH1B3		OLFML1
DVL2		ORAI2		USP20			NUP205		PAG1		OLFML3
DVL3		ORC2		USP21			NUP214		PAICS		OPA1
DYNC1H1		ORC3		USP22			NUP62		PAK2		OPRD1
DYNC1I1		ORF73		USP24			NUP93		PAK4		OPTN
DYNC1I2		OS9		USP29			NUP98		PAK6		OS9
DYNC1LI1		OSBP		USP30			NXF1		PAN2		OSGIN1
DYNC1LI2		OSBP2		USP32			NXN		PAPSS1		OTUB1
DYNLL1		OSBPL2		USP33			OAT		PARD3		OTUB2
DYNLL2		OSBPL9		USP36			OBSCN		PARD6A		OTUD4
DYNLRB1		OSGEP		USP37			OBSL1		PARK2		OVOL2
DYNLRB2		OSGIN1		USP39			OCRL		PARK7		OXA1L
DYNLT1		OSTC		USP4			OGG1		PARP1		OXSR1
DYNLT3		OSTF1		USP42			OIP5		PARP11		P4HB
DYRK1A		OSTM1		USP43			OLA1		PARP2		PA2G4
DYRK1B		OTUB1		USP45			OLFM1		PASK		PABPC1
DYRK2		OTUB2		USP49			OLFM2		PATJ		PABPC4
DYSF		OTUD1		USP53			OLFM3		PAX3		PAFAH1B1
DYSTROPHIN		OTUD4		USP54			OLFML1		PAX5		PAFAH1B2
E2F1		OTUD5		USP6NL			OLFML3		PAX6		PAFAH1B3
E2F3		OTUD6B		USP7			OLIG1		PAX7		PAG1
E2F4		OTUD7B		USP8			OLIG2		PAXIP1		PAICS
E2F6		OVOL2		USP9X			OPA1		PBDC1		PAK1
EAF1		OXA1L		UST			OPRD1		PBX3		PAK2
EARS2		OXCT1		UTP14A			OPTN		PBXIP1		PAK4
EBAG9		OXER1		UTP14C			OS9		PCBD1		PAK6
EBNA1		OXR1		UTP3			OSGIN1		PCBP1		PAN2
EBNA1BP2		OXSR1		UTRN			OTUB1		PCBP2		PAPSS1
EBP		OXT		UVRAG			OTUB2		PCDH1		PARD3
ECE1		P2RX2		UXS1			OTUD4		PCDHA10		PARD6A
ECHDC1		P2RY6		VAC14			OVOL2		PCDHA8		PARK2
ECHS1		P4HB		VAMP1			OXA1L		PCDHA9		PARK7
ECI1		PA2G4		VAMP2			OXSR1		PCDHGA1		PARP1
ECM1		PAAF1		VAMP3			P4HB		PCDHGA3		PARP11
ECPAS		PABPC1		VAMP4			PA2G4		PCDHGA7		PARP2
ECT2		PABPC1L		VAMP5			PABPC1		PCDHGB1		PASK
EDARADD		PABPC3		VAMP7			PABPC4		PCDHGB2		PATJ
EDC3		PABPC4		VAMP8					PCDHGB4		PAX3
EDC4		PABPC4L		VANGL1			PAFAH1B2		PCK2		PAX5
EDDM3A		PABPN1		VANGL2			PAFAH1B3		PCM1		PAX6
EDEM1		PACRG		VAPA			PAG1		PCMT1		PAX7
EDEM2		PACS1		VAPB			PAICS		PCNA		PAXIP1
EDEM3		PACSIN1		VARS					PCNP		PBDC1
EDIL3		PACSIN2		VASH2			PAK2		PCNX3		PBX3
EDNRB		PADI4		VASN			PAK4		PCYT2		PBXIP1
EEA1		PAF1		VASP			PAK6		PDCD4		PCBD1
EED		PAFAH1B1		VAT1			PAN2		PDCD6IP		PCBP1
EEF1A1		PAFAH1B2		VAV1			PAPSS1		PDE12		PCBP2
EEF1A1P5		PAFAH1B3		VAV2			PARD3		PDE1A		PCDH1
EEF1A2		PAG1		VAV3			PARD6A		PDE4DIP		PCDH15
EEF1AKNMT		PAICS		VAX1			PARK2		PDHA1		PCDHA10
EEF1B2		PAIP1		VCAM1			PARK7		PDHB		PCDHA8
EEF1D		PAK1		VCAN			PARP1		PDIA3		PCDHA9
EEF1E1		PAK1IP1		VCL			PARP11		PDIA4		PCDHGA1
EEF1G		PAK2		VCP			PARP2		PDIA6		PCDHGA3
EEF2		PAK4		VCPIP1			PASK		PDLIM1		PCDHGA7
EEF2KMT		PAK5		VDAC1			PATJ		PDLIM5		PCDHGB1
EF1ALPHA100E		PAK6		VDAC2			PAX3		PDLIM7		PCDHGB2
EFEMP1		PAK7		VDAC3			PAX5		PDS5A		PCDHGB4
EFEMP2		PALLD		VDP			PAX6		PDXDC1		PCK2
EFHC2		PALM		VDR			PAX7		PDXK		PCM1
EFHD2		PALM2		VEGFA			PAXIP1		PDZK1		PCMT1
EFNB1		PALM3		VEGFC			PBDC1		PDZRN3		PCNA
EFNB2		PAN		VEZF1			PBX3		PEBP1		PCNP
EFNB3		PAN2		VEZT			PBXIP1		PELO		PCNX3
EFR3A		PAPD5		VGF			PCBD1		PENK		PCYT2
EFS		PAPD7		VGLL4			PCBP1		PEX19		PDCD4
EFTUD2		PAPOLG		VHL			PCBP2		PEX5L		PDCD6IP
EG433182		PAPSS1		VIM			PCDH1		PFKM		PDE12
EGF		PAPSS2		VIP					PFKP		PDE1A
EGFL6		PARD3		VIPAS39			PCDHA10		PFN1		PDE4DIP
EGFLAM		PARD6A		VLDLR			PCDHA8		PFN2		PDHA1
EGFR		PARD6B		VMAC			PCDHA9		PGAM1		PDHB
EGLN2		PARG		VMP1			PCDHGA1		PGAM5		PDIA3
EGLN3		PARK2		VN1R1			PCDHGA3		PGK1		PDIA4
EGR1		PARK7		VNN1			PCDHGA7		PGK2		PDIA6
EHBP1		PARL		VOPP1			PCDHGB1		Pgls		PDLIM1
EHBP1L1		PARP1		VP24			PCDHGB2		PGM1		PDLIM5
EHD1		PARP11		VPRBP			PCDHGB4		PGR		PDLIM7
EHD2		PARP16		VPS11			PCK2		PGRMC2		PDS5A
EHD4		PARP2		VPS13C			PCM1		PHB		PDXDC1
EHHADH		PARP3		VPS16			PCMT1		PHB2		PDXK
EHMT2		PARVA		VPS18			PCNA		PHF10		PDZK1
EID1		PASK		VPS25			PCNP		PHF19		PDZRN3
EIF1AD		PATE2		VPS26A			PCNX3		PHGDH		PEBP1
EIF1AX		PATJ		VPS26B			PCYT2		PHLDA3		PELO
EIF1B		PAX3		VPS33B			PDCD4		PHLDB2		PENK
EIF2A		PAX5		VPS35			PDCD6IP		PHLDB3		PEX19
EIF2AK2		PAX6		VPS39			PDE12		PHLPP1		PEX5L
EIF2AK3		PAX7		VPS45			PDE1A		PHYHIP		PFKM
EIF2AK4		PAX8		VPS4A			PDE4DIP		PI4KA		PFKP
EIF2B1		PAXIP1		VPS4B			PDHA1		PI4KB		PFN1
EIF2B2		PBDC1		VPS50			PDHB		PIAS1		PFN2
EIF2B3		PBEF1		VPS52			PDIA3		PIAS2		PGAM1
EIF2B4		PBK		VPS54			PDIA4		PIAS3		PGAM5
EIF2B5		PBRM1		VPS72			PDIA6		PIBF1		PGK1
EIF2S1		PBX1		VPU			PDLIM1		PICALM		PGK2
EIF2S2		PBX3		VRK3			PDLIM5		PIH1D1		Pgls
EIF2S3		PBX4		VSIG10L			PDLIM7		PIK3C2A		PGM1
EIF3A		PBXIP1		VSIG4			PDS5A		PIK3C3		PGR
EIF3B		PC		VSNL1			PDXDC1		PIK3CA		PGRMC2
EIF3CL		PCBD1		VSTM4			PDXK		PIK3CB		PHB
EIF3D		PCBD2		VTA1			PDZK1		PIK3R1		PHB2
EIF3E		PCBP1		VTI1A			PDZRN3		PIN1		PHF10
EIF3F		PCBP2		VTI1B			PEBP1		PIP5K1A		PHF19
EIF3G		PCBP3		VTN			PELO		PIP5K1C		PHGDH
EIF3H		PCCA		VWA3B			PENK		PITPNM2		PHLDA3
EIF3I		PCCB		VWA8			PEX19		PKD1		PHLDB2
EIF3J		PCDH1		VWC2			PEX5L		PKLR		PHLPP1
EIF3K		PCDH10		VWC2L			PFKM		PKM		PHYHIP
EIF3L		PCDH15		VWF			PFKP		PKN1		PI4KA
EIF3M		PCDHA1		WARS			PFN1		PKN2		PI4KB
EIF3S2		PCDHA10		WAS			PFN2		PKP2		PIAS1
EIF4A1		PCDHA11		WASF1			PGAM1		PKP3		PIAS2
EIF4A2		PCDHA12		WASF2			PGAM5		PKP4		PIAS3
EIF4A3		PCDHA13		WASH1			PGK1		PLA2G4A		PIBF1
EIF4B		PCDHA2		WASH3P			PGK2		PLAT		PICALM
EIF4E		PCDHA4		WASHC3			Pgls		PLCB1		PICK1
EIF4E2		PCDHA6		WASL			PGM1		PLCB3		PIH1D1
EIF4EBP1		PCDHA7		WBP1			PGR		PLCG1		PIK3C2A
EIF4G1		PCDHA8		WBP2			PGRMC2		PLCG2		PIK3C3
EIF4G2		PCDHA9		WDFY1			PHB		PLD2		PIK3CA
EIF4H		PCDHAC2		WDFY2			PHB2		PLEC		PIK3CB
EIF5		PCDHB11		WDFY3			PHF10		PLEKHA2		PIK3R1
EIF5A		PCDHB16		WDFY4			PHF19		PLEKHA6		PIN1
EIF5B		PCDHB17		WDHD1			PHGDH		PLEKHA7		PIP5K1A
EIF6		PCDHGA1		WDR1			PHLDA3		PLEKHG5		PIP5K1C
EL52		PCDHGA3		WDR12			PHLDB2		PLG		PITPNM2
ELAC2		PCDHGA5		WDR18			PHLDB3		PLK1		PKD1
ELAVL1		PCDHGA7		WDR26			PHLPP1		PLK2		PKLR
ELF3		PCDHGB1		WDR36			PHYHIP		PLK3		PKM
ELF5		PCDHGB2		WDR41			PI4KA		PLOD1		PKN1
ELFN2		PCDHGB4		WDR5			PI4KB		PLP1		PKN2
ELK1		PCDHGB8		WDR57			PIAS1		PLS3		PKP2
ELMOD3		PCDHGC3		WDR6			PIAS2		PML		PKP3
ELOA		PCGF6		WDR76			PIAS3		PMPCA		PKP4
ELOC		PCK1		WDR77			PIBF1		PNMA1		PLA2G4A
ELP1		PCK2		WDR91			PICALM		PNN		PLAT
ELP2		PCLO		WDTC1					PNO1		PLCB1
ELP3		PCM1		WDYHV1			PIH1D1		PNOC		PLCB3
ELP4		PCMT1		WFDC3			PIK3C2A		POC1A		PLCG1
EMC1		PCNA		WHAMMP3			PIK3C3		POF1B		PLCG2
EMC8		PCNP		WHRN			PIK3CA		POLB		PLD2
EMD		PCNX3		WHSC1			PIK3CB		POLD2		PLEC
EMILIN1		PCNXL3		WHSC1L1			PIK3R1		POLDIP3		PLEKHA2
EML4		PCP2		WIPF1			PIN1		POLL		PLEKHA6
EMV11		PCSK1N		WIPF2			PIP5K1A		POLR1C		PLEKHA7
ENAH		PCSK2		WIPI2			PIP5K1C		POLR2A		PLEKHG5
ENDOA		PCSK5		WNK1			PITPNM2		POLR2E		PLG
ENKD1		PCSK6		WNT1			PKD1		POLR3A		PLK1
ENKUR		PCSK9		WNT10B			PKLR		POLR3C		PLK2
ENO1		PCYOX1		WNT3A			PKM		POMK		PLK3
ENO1B		PCYT1A		WNT4			PKN1		POMT1		PLOD1
ENO2		PCYT2		WNT5A			PKN2		POT1		PLP1
ENO3		PDAP1		WNT9A			PKP2		POU5F1		PLS3
ENPP1		PDCD2		WNT9B			PKP3		PPAN-P2RY11		PML
ENPP2		PDCD4		WRAP73			PKP4		PPAP2B		PMPCA
ENPP3		PDCD5		WRNIP1			PLA2G4A		PPARG		PNMA1
ENSA		PDCD6		WSB1			PLAT		PPAT		PNN
ENTHD1		PDCD6IP		WSB2			PLCB1		PPFIA1		PNO1
ENTPD7		PDCL		WT1			PLCB3		PPFIA2		PNOC
EOGT		PDE12		WT1-AS			PLCG1		PPFIA3		POC1A
EP300		PDE1A		WTAP			PLCG2		PPFIA4		POF1B
EP400		PDE2A		WWC1			PLD2		PPFIBP1		POLB
EPAS1		PDE4A		WWC2			PLEC		PPIA		POLD2
EPB41		PDE4B		WWC3			PLEKHA2		PPIB		POLDIP3
EPB41L1		PDE4D		WWOX			PLEKHA6		PPID		POLL
EPB41L2		PDE4DIP		WWP1			PLEKHA7		PPIDL1		POLR1C
EPB41L3		PDE5A		WWP2			PLEKHG5		PPIF		POLR2A
EPB41L4B		PDF		WWTR1			PLG		PPIG		POLR2E
EPB41L5		PDGFD		XIAP			PLK1		PPL		POLR3A
EPCAM		PDGFRA		XIRP1			PLK2		PPM1A		POLR3C
EPFP1		PDGFRB		XIRP2			PLK3		PPM1G		POMK
EPHA1		PDHA1		XKR4			PLOD1		PPME1		POMT1
EPHA2		PDHB		XKR9			PLP1		PPP1CA		POT1
EPHA7		PDIA3		XP32			PLS3		PPP1CB		POU5F1
EPHB2		PDIA4		XPA			PML		PPP1CC		PPAN-P2RY11
EPHX1		PDIA6		XPC			PMPCA		PPP1R12A		PPAP2B
EPM2AIP1		PDLIM1		XPNPEP1			PNMA1		PPP1R12B		PPARG
EPN1		PDLIM5		XPO1			PNN		PPP1R15A		PPAT
EPN2		PDLIM7		XPO5			PNO1		PPP1R18		PPFIA1
EPN3		PDPK1		XPO7			PNOC		PPP1R9B		PPFIA2
EPPK1		PDS5A		XPOT			POC1A		PPP2CA		PPFIA3
EPRS		PDX1		XRCC1			POF1B		PPP2R1A		PPFIA4
EPS15		PDXDC1		XRCC4			POLB		PPP2R2A		PPFIBP1
EPS15L1		PDXK		XRCC5			POLD2		PPP2R2B		PPIA
EPS8L1		PDXP		XRCC6			POLDIP3		PPP3CA		PPIB
EPS8L2		PDYN		XRN1			POLL		PPP3CB		PPID
EPSTI1		PDZD2		XRN2			POLR1C		PPP4C		PPIDL1
ERBB2		PDZK1		YA61			POLR2A		PPP6R2		PPIF
ERBB2IP		PDZRN3		YAF2			POLR2E		PPT1		PPIG
ERBB3		PEA15		YAP1			POLR3A		PPTC7		PPL
ERBB4		PEAK1		YARS			POLR3C		PRC1		PPM1A
ERBIN		PEAR1		YARS2			POMK		PRDM16		PPM1G
ERC1		PEBP1		YBX1			POMT1		PRDX1		PPME1
ERC2		PECAM1		YBX3			POT1		PRDX2		PPP1CA
ERCC2		PECI		YES			POU5F1		PRDX3		PPP1CB
ERCC3		PELO		YES1			PPAN-P2RY11		PRDX5		PPP1CC
ERCC6		PENK		YIPF3			PPAP2B		PRDX6		PPP1R12A
ERG		PES1		YKT6			PPARG		PRKAA1		PPP1R12B
ERG28		PEX19		YLPM1			PPAT		PRKAB1		PPP1R15A
ERGIC1		PEX5		YME1L1			PPFIA1		PRKACA		PPP1R18
ERGIC3		PEX5L		YOD1			PPFIA2		PRKACB		PPP1R9B
ERI1		PFAS		YPEL2			PPFIA3		PRKACG		PPP2CA
ERLIN1		PFDN2		YPEL3			PPFIA4		PRKAR1A		PPP2R1A
ERLIN2		PFKFB1		YPEL5			PPFIBP1		PRKAR1B		PPP2R2A
ERMN		PFKL		YTHDC1			PPIA		PRKAR2A		PPP2R2B
ERMP1		PFKM		YTHDC2			PPIB		PRKAR2B		PPP3CA
ERO1A		PFKP		YTHDF1			PPID		PRKCB		PPP3CB
ERP29		PFN1		YTHDF2			PPIDL1		PRKCD		PPP4C
ERP44		PFN2		YTHDF3			PPIF		Prkce		PPP5C
ESCO2		PGAM1		YWHAB			PPIG		PRKCI		PPP6R2
ESD		PGAM2		YWHAE			PPL		PRKCZ		PPT1
ESPN		PGAM5		YWHAG			PPM1A		PRKD1		PPTC7
ESR1		PGAP2		YWHAH			PPM1G		PRKDC		PRC1
ESR2		PGAP3		YWHAQ			PPME1		PRKG1		PRDM16
ESRRA		PGD		YWHAZ			PPP1CA		PRKG2		PRDX1
ESRRB		PGK1		YY1			PPP1CB		PRLHR		PRDX2
ESRRG		PGK2		ZACN			PPP1CC		PRMT1		PRDX3
ESX1		Pgls		ZAP70			PPP1R12A		PRMT5		PRDX5
ESYT1		PGM1		ZBED1			PPP1R12B		PRNP		PRDX6
ESYT2		PGM2		ZBTB11			PPP1R15A		PROM1		PRKAA1
ETF1		PGM2L1		ZBTB18			PPP1R18		PROM2		PRKAB1
ETFA		PGM3		ZBTB2			PPP1R9B		PRPF19		PRKACA
ETFB		PGP		ZBTB21			PPP2CA		PRPF31		PRKACB
ETL4		PGR		ZBTB24			PPP2R1A		PRPF40A		PRKACG
ETNK2		PGRMC2		ZBTB26			PPP2R2A		PRPF6		PRKAR1A
ETS1		PHACTR1		ZBTB32			PPP2R2B		PRPF8		PRKAR1B
ETS2		PHACTR2		ZBTB33			PPP3CA		PRPH		PRKAR2A
ETV5		PHACTR4		ZBTB40			PPP3CB		PRPS1		PRKAR2B
ETV6		PHB		ZBTB48			PPP4C		PRRC2B		PRKCA
EVPL		PHB2		ZBTB49					PRRC2C		PRKCB
EWSR1		PHF10		ZBTB7A			PPP6R2		PRRT1		PRKCD
EXOC1		PHF12		ZC3H10			PPT1		PRSS23		Prkce
EXOC2		PHF14		ZC3H11A			PPTC7		PRX		PRKCG
EXOC3		PHF19		ZC3H15			PRC1		PSEN1		PRKCI
EXOC4		PHF20		ZC3H18			PRDM16		PSEN2		PRKCZ
EXOC5		PHF20L1		ZC3H7A			PRDX1		PSMA1		PRKD1
EXOC6		PHF6		ZC3HAV1			PRDX2		PSMA2		PRKDC
EXOC6B		PHF8		ZC3HAV1L			PRDX3		PSMA3		PRKG1
EXOC7		PHGDH		ZCCHC17			PRDX5		PSMA4		PRKG2
EXOC8		PHIP		ZCCHC7			PRDX6		PSMA5		PRKN
EXOSC10		PHLDA3		ZDHHC12			PRKAA1		PSMA6		PRLHR
EXOSC4		PHLDB2		ZDHHC13			PRKAB1		PSMA7		PRMT1
EXOSC5		PHLDB3		ZDHHC17			PRKACA		PSMB1		PRMT5
EXOSC9		PHLPP1		ZDHHC5			PRKACB		PSMB2		PRNP
EXT2		PHP14		ZEB1			PRKACG		PSMB3		PROM1
EXTL3		PHUM_PHUM577390		ZER1			PRKAR1A		PSMB4		PROM2
EYA1		PHYHIP		ZFAND5			PRKAR1B		PSMB5		PRPF19
EYA3		PI4KA		ZFHX2			PRKAR2A		PSMB6		PRPF31
EYS		PI4KB		ZFHX3			PRKAR2B		PSMB7		PRPF40A
EZH2		PIANP		ZFHX4					PSMC1		PRPF6
EZR		PIAS1		ZFP109			PRKCB		PSMC2		PRPF8
F11R		PIAS2		ZFP113			PRKCD		PSMC3		PRPH
F2RL1		PIAS3		ZFP174			Prkce		PSMC4		PRPS1
F8A1		PIAS4		ZFP2					PSMC5		PRRC2B
FAAP24		PIBF1		ZFP263			PRKCI		PSMC6		PRRC2C
FABP1		PICALM		ZFP36			PRKCZ		PSMD1		PRRT1
FABP3		PICK1		ZFP36L2			PRKD1		PSMD10		PRRT2
FABP4		PIGN		ZFP386			PRKDC		PSMD11		PRSS23
FABP5		PIGO		ZFP41			PRKG1		PSMD12		PRX
FADD		PIGP		ZFP54			PRKG2		PSMD13		PSEN1
FADS1		PIGT		ZFP617					PSMD14		PSEN2
FADS2		PIGU		ZFP706			PRLHR		PSMD2		PSMA1
FAF1		PIH1D1		ZFPL1			PRMT1		PSMD3		PSMA2
FAF2		PIK3AP1		ZFR			PRMT5		PSMD4		PSMA3
FAH		PIK3C2A		ZFR2			PRNP		PSMD5		PSMA4
FAM107A		PIK3C3		ZFYVE16			PROM1		PSMD6		PSMA5
FAM110A		PIK3CA		ZFYVE9			PROM2		PSMD7		PSMA6
FAM110C		PIK3CB		ZG16			PRPF19		PSME2		PSMA7
FAM114A1		PIK3CG		ZG16B			PRPF31		PSME3		PSMB1
FAM114A2		PIK3R1		ZGPAT			PRPF40A		PSMG1		PSMB2
FAM117A		PIK3R4		Zhx2			PRPF6		PSPC1		PSMB3
FAM126A		PIKFYVE		ZIC1			PRPF8		PSRC1		PSMB4
FAM126B		PIM1		ZIC3			PRPH		PTBP1		PSMB5
[truncated: 1,025 more rows]

## Sheet: Sheet4
A2M		2
A2M		2
A4GALT		1
AAED1		1
AAK1		2
AAK1		2
AAMP		1
AANAT		1
AAR2		4
AAR2		4
AAR2		4
AAR2		4
AARD		1
AARS		2
AARS		2
AARS2		1
AASDHPPT		1
AASS		1
AATF		1
ABCA1		5
ABCA1		5
ABCA1		5
ABCA1		5
ABCA1		5
ABCA2		1
ABCA4		1
ABCB7		1
ABCB9		1
ABCC10		2
ABCC10		2
ABCC2		1
ABCC4		3
ABCC4		3
ABCC4		3
ABCD1		1
ABCD3		2
ABCD3		2
ABCD4		1
ABCE1		5
ABCE1		5
ABCE1		5
ABCE1		5
ABCE1		5
ABCF1		2
ABCF1		2
ABCF2		3
ABCF2		3
ABCF2		3
ABCF3		3
ABCF3		3
ABCF3		3
ABCG5		1
ABHD10		1
ABHD14A		1
ABHD17B		1
ABHD5		1
ABHD6		2
ABHD6		2
ABI1		5
ABI1		5
ABI1		5
ABI1		5
ABI1		5
ABI2		2
ABI2		2
ABI3		2
ABI3		2
ABL1		5
ABL1		5
ABL1		5
ABL1		5
ABL1		5
ABL2		4
ABL2		4
ABL2		4
ABL2		4
ABLIM1		5
ABLIM1		5
ABLIM1		5
ABLIM1		5
ABLIM1		5
ABLIM2		1
ABLIM3		1
ABR		1
ABT1		1
ACAA2		2
ACAA2		2
ACACA		2
ACACA		2
ACAD11		1
ACAD9		2
ACAD9		2
ACADSB		1
ACADVL		1
ACAN		1
ACAT1		1
ACBD3		1
ACD		1
ACE		1
ACER1		1
ACER2		1
ACER3		1
ACHE		1
ACIN1		3
ACIN1		3
ACIN1		3
ACKR2		1
ACLY		2
ACLY		2
ACO1		1
ACO2		7
ACO2		7
ACO2		7
ACO2		7
ACO2		7
ACO2		7
ACO2		7
ACOT7		2
ACOT7		2
ACOT9		1
ACOX1		1
ACP1		1
ACPP		1
ACPT		1
ACSL1		1
ACSL3		1
ACSL4		2
ACSL4		2
ACSL5		1
ACT5C		1
ACTA1		8
ACTA1		8
ACTA1		8
ACTA1		8
ACTA1		8
ACTA1		8
ACTA1		8
ACTA1		8
ACTA2		6
ACTA2		6
ACTA2		6
ACTA2		6
ACTA2		6
ACTA2		6
ACTB		20
ACTB		20
ACTB		20
ACTB		20
ACTB		20
ACTB		20
ACTB		20
ACTB		20
ACTB		20
ACTB		20
ACTB		20
ACTB		20
ACTB		20
ACTB		20
ACTB		20
ACTB		20
ACTB		20
ACTB		20
ACTB		20
ACTB		20
ACTBL2		3
ACTBL2		3
ACTBL2		3
ACTC1		7
ACTC1		7
ACTC1		7
ACTC1		7
ACTC1		7
ACTC1		7
ACTC1		7
ACTG1		13
ACTG1		13
ACTG1		13
ACTG1		13
ACTG1		13
ACTG1		13
ACTG1		13
ACTG1		13
ACTG1		13
ACTG1		13
ACTG1		13
ACTG1		13
ACTG1		13
ACTG2		3
ACTG2		3
ACTG2		3
ACTL6A		4
ACTL6A		4
ACTL6A		4
ACTL6A		4
ACTL6B		3
ACTL6B		3
ACTL6B		3
ACTN1		9
ACTN1		9
ACTN1		9
ACTN1		9
ACTN1		9
ACTN1		9
ACTN1		9
ACTN1		9
ACTN1		9
ACTN2		4
ACTN2		4
ACTN2		4
ACTN2		4
ACTN3		1
ACTN4		8
ACTN4		8
ACTN4		8
ACTN4		8
ACTN4		8
ACTN4		8
ACTN4		8
ACTN4		8
ACTR10		1
ACTR1A		2
ACTR1A		2
ACTR1B		2
ACTR1B		2
ACTR2		4
ACTR2		4
ACTR2		4
ACTR2		4
ACTR3		4
ACTR3		4
ACTR3		4
ACTR3		4
ACTRT2		1
ACVR2A		1
ACVR2B		1
ADAM17		1
ADAM20		1
ADAM22		1
ADAM33		1
ADAM7		1
ADAM9		1
ADAMTS1		1
ADAMTS12		1
ADAMTS4		1
ADAMTS6		1
ADCK5		1
ADCY3		1
ADCY5		1
ADCY6		2
ADCY6		2
ADCY9		2
ADCY9		2
ADD1		4
ADD1		4
ADD1		4
ADD1		4
ADD2		1
ADD3		1
ADGRA1		1
ADGRB1		1
ADGRB3		1
ADGRL1		1
ADGRV1		1
ADH5		1
ADIPOQ		1
ADIPOR1		1
ADNP		2
ADNP		2
ADORA1		2
ADORA1		2
ADRA1A		1
ADRA1B		1
ADRA1D		3
ADRA1D		3
ADRA1D		3
ADRA2A		3
ADRA2A		3
ADRA2A		3
ADRA2B		2
ADRA2B		2
ADRB1		2
ADRB1		2
ADRB2		6
ADRB2		6
ADRB2		6
ADRB2		6
ADRB2		6
ADRB2		6
ADRBK1		5
ADRBK1		5
ADRBK1		5
ADRBK1		5
ADRBK1		5
ADRM1		3
ADRM1		3
ADRM1		3
ADSL		1
ADSS2		1
AEBP2		1
AES		2
AES		2
AFAP1		2
AFAP1		2
AFARP1		1
AFDN		3
AFDN		3
AFDN		3
AFF4		3
AFF4		3
AFF4		3
AFG3L2		2
AFG3L2		2
AGAP1		1
AGAP2		10
AGAP2		10
AGAP2		10
AGAP2		10
AGAP2		10
AGAP2		10
AGAP2		10
AGAP2		10
AGAP2		10
AGAP2		10
AGBL5		1
AGER		3
AGER		3
AGER		3
AGFG1		2
AGFG1		2
AGGF1		1
AGK		2
AGK		2
AGL		1
AGO1		2
AGO1		2
AGO2		2
AGO2		2
AGO3		1
AGPAT5		1
AGPS		2
AGPS		2
AGR2		7
AGR2		7
AGR2		7
AGR2		7
AGR2		7
AGR2		7
AGR2		7
AGR3		2
AGR3		2
AGRN		4
AGRN		4
AGRN		4
AGRN		4
AGTR2		1
AGTRAP		2
AGTRAP		2
AHCTF1		1
AHCY		3
AHCY		3
AHCY		3
AHCYL1		5
AHCYL1		5
AHCYL1		5
AHCYL1		5
AHCYL1		5
AHDC1		1
AHI1		1
AHNAK		2
AHNAK		2
AHR		2
AHR		2
AHSA1		4
AHSA1		4
AHSA1		4
AHSA1		4
AHSG		2
AHSG		2
AIF1L		3
AIF1L		3
AIF1L		3
AIFM1		3
AIFM1		3
AIFM1		3
AIG1		1
AIM1		1
AIM2		1
AIMP1		1
AIMP2		1
AIPL1		1
AIRE		2
AIRE		2
AJAP1		3
AJAP1		3
AJAP1		3
AK1		2
AK1		2
AK2		1
AK4		1
AK6		1
AK8		1
AKAP12		2
AKAP12		2
AKAP13		1
AKAP2		1
AKAP5		5
AKAP5		5
AKAP5		5
AKAP5		5
AKAP5		5
AKAP8		1
AKAP9		3
AKAP9		3
AKAP9		3
AKR1A1		1
AKR1B1		2
AKR1B1		2
AKR1B15		1
AKR7A2		1
AKT1		13
AKT1		13
AKT1		13
AKT1		13
AKT1		13
AKT1		13
Akt1		13
AKT1		13
AKT1		13
AKT1		13
AKT1		13
AKT1		13
AKT1S1		13
AKT2		2
AKT2		2
ALAD		1
ALB		4
ALB		4
ALB		4
ALB		4
ALDH18A1		1
ALDH1B1		1
ALDH2		2
ALDH2		2
ALDH5A1		2
ALDH5A1		2
ALDH6A1		1
ALDH7A1		2
ALDH7A1		2
ALDH8A1		1
ALDH9A1		1
ALDOA		7
ALDOA		7
ALDOA		7
ALDOA		7
ALDOA		7
ALDOA		7
ALDOA		7
ALDOC		3
ALDOC		3
ALDOC		3
ALG10		1
ALG11		1
ALG2		1
ALG8		1
ALKBH8		1
ALOX12B		1
ALOX15B		1
ALPHA-CAT		1
ALS2		1
ALX3		1
ALYREF		2
ALYREF		2
AMBN		1
AMBRA1		1
AMER1		1
AMFR		1
AMIGO1		2
AMIGO1		2
AMIGO2		1
AMMECR1		1
AMN		1
AMOT		5
AMOT		5
AMOT		5
AMOT		5
AMOT		5
AMOTL1		1
AMOTL2		2
AMOTL2		2
AMPD2		1
AMPH		2
AMPH		2
AMTL		1
AMY2B		1
ANAPC1		2
ANAPC1		2
ANAPC10		2
ANAPC10		2
ANAPC13		1
ANG		2
ANG		2
ANGPTL4		2
ANGPTL4		2
ANK2		2
ANK2		2
ANK3		3
ANK3		3
ANK3		3
ANKFY1		1
ANKLE2		1
ANKRA2		1
ANKRD17		1
ANKRD22		1
ANKRD24		1
ANKRD28		1
ANKRD35		1
ANKRD36B		2
ANKRD36B		2
ANKRD46		1
ANKRD52		2
ANKRD52		2
ANKS1		1
ANKS1A		1
ANKS1B		2
ANKS1B		2
ANKS4B		1
ANLN		4
ANLN		4
ANLN		4
ANLN		4
ANP32A		3
ANP32A		3
ANP32A		3
ANP32B		2
ANP32B		2
ANP32E		2
ANP32E		2
ANTXR1		3
ANTXR1		3
ANTXR1		3
ANTXR2		1
ANXA1		3
ANXA1		3
ANXA1		3
ANXA10		1
ANXA11		2
ANXA11		2
ANXA2		7
ANXA2		7
ANXA2		7
ANXA2		7
ANXA2		7
ANXA2		7
ANXA2		7
ANXA3		1
ANXA4		1
ANXA5		3
ANXA5		3
ANXA5		3
ANXA6		5
ANXA6		5
ANXA6		5
ANXA6		5
ANXA6		5
ANXA7		2
ANXA7		2
AOC3		3
AOC3		3
AOC3		3
AOPEP		1
AP1B1		1
AP1G1		2
AP1G1		2
AP1G2		1
AP1M1		1
AP1S1		1
AP2A1		5
AP2A1		5
AP2A1		5
AP2A1		5
AP2A1		5
AP2A2		3
AP2A2		3
AP2A2		3
AP2B1		5
AP2B1		5
AP2B1		5
AP2B1		5
AP2B1		5
AP2M1		6
AP2M1		6
AP2M1		6
AP2M1		6
AP2M1		6
AP2M1		6
AP2S1		1
AP3B1		2
AP3B1		2
AP3B2		2
AP3B2		2
AP3D1		6
AP3D1		6
AP3D1		6
AP3D1		6
AP3D1		6
AP3D1		6
AP3M1		3
AP3M1		3
AP3M1		3
AP3M2		1
AP3S1		2
AP3S1		2
AP3S2		1
AP4E1		2
AP4E1		2
AP4S1		1
APBA1		7
APBA1		7
APBA1		7
APBA1		7
APBA1		7
APBA1		7
APBA1		7
APBA2		4
APBA2		4
APBA2		4
APBA2		4
APBB1		3
APBB1		3
APBB1		3
APC		6
APC		6
APC		6
APC		6
APC		6
APC		6
APC2		1
APEH		1
APEX1		3
APEX1		3
APEX1		3
APEX2		2
APEX2		2
APH1A		1
API5		2
API5		2
APLP1		1
APLP2		1
APOA1		5
APOA1		5
APOA1		5
APOA1		5
APOA1		5
APOA2		1
APOA4		1
APOB		3
APOB		3
APOB		3
APOC1		1
APOC3		1
APOD		1
APOE		5
APOE		5
APOE		5
APOE		5
APOE		5
APOH		2
APOH		2
APOL2		1
APOL3		1
APP		22
APP		22
APP		22
APP		22
APP		22
APP		22
APP		22
APP		22
APP		22
APP		22
APP		22
APP		22
APP		22
APP		22
APP		22
APP		22
APP		22
APP		22
APP		22
APP		22
APP		22
APP		22
APPBP2		1
APPL1		4
APPL1		4
APPL1		4
APPL1		4
APPL2		1
APRT		2
APRT		2
APTX		1
AQP11		1
AQP2		2
AQP2		2
AQP3		1
AQP6		2
AQP6		2
AR		6
AR		6
AR		6
AR		6
AR		6
AR		6
ARAF		1
ARAP2		1
ARC		2
ARC		2
ARCN1		1
AREG		1
ARF1		4
ARF1		4
ARF1		4
ARF1		4
ARF3		3
ARF3		3
ARF3		3
ARF4		3
ARF4		3
ARF4		3
ARF5		5
ARF5		5
ARF5		5
ARF5		5
ARF5		5
ARF6		3
ARF6		3
ARF6		3
ARFGAP1		2
ARFGAP1		2
ARFGAP2		1
ARFGEF1		1
ARFGEF2		1
ARFIP1		2
ARFIP1		2
ARFIP2		2
ARFIP2		2
ARG1		1
ARGLU1		2
ARGLU1		2
ARHGAP1		2
ARHGAP1		2
ARHGAP10		2
ARHGAP10		2
ARHGAP11A		1
ARHGAP15		1
ARHGAP18		1
ARHGAP19		1
ARHGAP21		3
ARHGAP21		3
ARHGAP21		3
ARHGAP22		2
ARHGAP22		2
ARHGAP23		2
ARHGAP23		2
ARHGAP26		1
ARHGAP29		1
ARHGAP32		4
ARHGAP32		4
ARHGAP32		4
ARHGAP32		4
ARHGAP35		1
ARHGAP5		1
ARHGAP8		1
ARHGDIA		4
ARHGDIA		4
ARHGDIA		4
ARHGDIA		4
ARHGDIB		3
ARHGDIB		3
ARHGDIB		3
ARHGDIG		1
ARHGEF12		1
ARHGEF15		1
ARHGEF16		1
ARHGEF17		1
ARHGEF2		3
ARHGEF2		3
ARHGEF2		3
ARHGEF26		3
ARHGEF26		3
ARHGEF26		3
ARHGEF3		1
ARHGEF4		1
ARHGEF5		1
ARHGEF6		1
ARHGEF7		3
ARHGEF7		3
ARHGEF7		3
ARID1A		1
ARID1B		2
ARID1B		2
ARID2		1
ARID4B		2
ARID4B		2
ARID5A		1
ARIH1		1
ARIH2		1
ARL1		1
ARL10		1
ARL13B		2
ARL13B		2
ARL15		1
ARL2		1
ARL3		1
ARL6		1
ARL6IP1		2
ARL6IP1		2
ARMC1		4
ARMC1		4
ARMC1		4
ARMC1		4
ARMC6		1
ARMC8		2
ARMC8		2
ARMCX1		1
ARMCX3		1
ARMT1		1
ARNT		4
ARNT		4
ARNT		4
ARNT		4
ARNTL		1
ARPC1A		2
ARPC1A		2
ARPC1B		4
ARPC1B		4
ARPC1B		4
ARPC1B		4
ARPC2		5
ARPC2		5
ARPC2		5
ARPC2		5
ARPC2		5
ARPC3		3
ARPC3		3
ARPC3		3
ARPC4		4
ARPC4		4
ARPC4		4
ARPC4		4
TTLL3		1
ARPC5		2
ARPC5		2
ARPC5L		2
ARPC5L		2
ARPIN		1
ARRB1		4
ARRB1		4
ARRB1		4
ARRB1		4
ARRB2		4
ARRB2		4
ARRB2		4
ARRB2		4
ARSA		1
ARVCF		2
ARVCF		2
ASAH1		1
ASAH2		1
ASAP1		3
ASAP1		3
ASAP1		3
ASAP2		1
ASB1		1
ASB10		1
ASB12		1
ASB2		1
ASB3		1
ASB5		1
ASB6		1
ASB9		1
ASCC3		1
ASCL1		1
ASCL2		1
ASF1A		1
ASH2L		1
ASIC1		2
ASIC1		2
ASIC2		2
ASIC2		2
ASIC3		2
ASIC3		2
ASNA1		2
ASNA1		2
ASNS		3
ASNS		3
ASNS		3
ASPH		1
ASPHD1		2
ASPHD1		2
ASPM		1
ASPSCR1		1
ASRGL1		3
ASRGL1		3
ASRGL1		3
ATAD1		2
ATAD1		2
ATAD3A		3
ATAD3A		3
ATAD3A		3
ATAD3B		2
ATAD3B		2
ATF1		1
ATF2		2
ATF2		2
ATF3		2
ATF3		2
ATF6		1
ATF7IP		1
ATG16L1		3
ATG16L1		3
ATG16L1		3
ATG3		1
ATG4A		1
ATG5		2
ATG5		2
ATG7		2
ATG7		2
ATG9A		1
ATIC		4
ATIC		4
ATIC		4
ATIC		4
ATL2		2
ATL2		2
ATM		3
ATM		3
ATM		3
ATN1		3
ATN1		3
ATN1		3
ATOH7		1
ATP11A		1
ATP11B		1
ATP13A1		1
ATP13A2		3
ATP13A2		3
ATP13A2		3
ATP1A1		11
ATP1A1		11
ATP1A1		11
ATP1A1		11
ATP1A1		11
ATP1A1		11
ATP1A1		11
ATP1A1		11
ATP1A1		11
ATP1A1		11
ATP1A1		11
ATP1A2		4
ATP1A2		4
ATP1A2		4
ATP1A2		4
ATP1A3		4
ATP1A3		4
ATP1A3		4
ATP1A3		4
ATP1B1		2
ATP1B1		2
ATP1B2		1
ATP2A1		1
ATP2A2		5
ATP2A2		5
ATP2A2		5
ATP2A2		5
ATP2A2		5
ATP2B1		5
ATP2B1		5
ATP2B1		5
ATP2B1		5
ATP2B1		5
ATP2B2		3
ATP2B2		3
ATP2B2		3
ATP2B3		2
ATP2B3		2
ATP2B4		4
ATP2B4		4
ATP2B4		4
ATP2B4		4
ATP4A		2
ATP4A		2
ATP5A1		3
ATP5A1		3
ATP5A1		3
ATP5B		3
ATP5B		3
ATP5B		3
ATP5C1		1
ATP5D		1
ATP5F1		1
ATP5F1A		4
ATP5F1A		4
ATP5F1A		4
ATP5F1A		4
ATP5F1B		5
ATP5F1B		5
ATP5F1B		5
ATP5F1B		5
ATP5F1C		2
ATP5F1C		2
ATP5IF1		1
ATP5J2		1
ATP5L		2
ATP5L		2
ATP5ME		1
ATP5PO		4
ATP5PO		4
ATP5PO		4
ATP5PO		4
ATP6		2
ATP6		2
ATP6AP1		1
ATP6AP2		1
ATP6V0A1		1
ATP6V0B		1
ATP6V0C		2
ATP6V0C		2
ATP6V0D1		4
ATP6V0D1		4
ATP6V0D1		4
ATP6V0D1		4
ATP6V1A		5
ATP6V1A		5
ATP6V1A		5
ATP6V1A		5
ATP6V1A		5
ATP6V1B1		3
ATP6V1B1		3
ATP6V1B1		3
ATP6V1B2		2
ATP6V1B2		2
ATP6V1C2		1
ATP6V1E1		1
ATP8		1
ATP8A1		1
ATP9A		1
ATRX		2
ATRX		2
ATXN1		3
ATXN1		3
ATXN1		3
ATXN10		1
ATXN1L		1
ATXN2		3
ATXN2		3
ATXN2		3
ATXN2L		3
ATXN2L		3
ATXN2L		3
ATXN3		4
ATXN3		4
ATXN3		4
ATXN3		4
ATXN7		1
ATXN7L3		1
ATXN7L3B		1
AUP1		1
AURKA		3
AURKA		3
AURKA		3
AURKB		3
AURKB		3
AURKB		3
AURKC		1
AUTS2		1
AVIL		1
AVP		2
AVP		2
AVPI1		1
AVPR1A		1
AVPR1B		1
AXIN1		5
AXIN1		5
AXIN1		5
AXIN1		5
AXIN1		5
AXIN2		1
AZGP1		3
AZGP1		3
AZGP1		3
B3GALNT2		1
B3GALT2		1
B3GAT3		1
B3GNT2		1
B4GALT1		1
FBXL17		1
B9D1		2
B9D1		2
BACE2		1
BACH1		3
BACH1		3
BACH1		3
BAD		1
BAG1		1
BAG2		7
BAG2		7
BAG2		7
BAG2		7
BAG2		7
BAG2		7
BAG2		7
BAG3		5
BAG3		5
BAG3		5
BAG3		5
BAG3		5
BAG4		1
BAG5		3
BAG5		3
BAG5		3
BAG6		5
BAG6		5
BAG6		5
BAG6		5
BAG6		5
BAHD1		1
BAI1		4
BAI1		4
BAI1		4
BAI1		4
BAI2		1
BAI3		2
BAI3		2
BAIAP2		5
BAIAP2		5
BAIAP2		5
BAIAP2		5
BAIAP2		5
BAIAP2L1		1
BAK1		1
BAMBI		1
BANK1		1
BAP1		2
BAP1		2
BAP18		1
BASP1		2
BASP1		2
BATF3		1
BAX		3
BAX		3
BAX		3
BAZ1B		3
BAZ1B		3
BAZ1B		3
BBOX1		1
BBRF2		1
BBS2		1
BBS7		1
BBX		1
BCAN		1
BCAP31		2
BCAP31		2
BCAR1		8
BCAR1		8
BCAR1		8
BCAR1		8
BCAR1		8
BCAR1		8
BCAR1		8
BCAR1		8
BCAR3		1
BCAS2		2
BCAS2		2
BCAS4		2
BCAS4		2
BCCIP		2
BCCIP		2
BCKDHA		1
BCKDHB		1
BCKDK		1
BCL2		6
BCL2		6
BCL2		6
BCL2		6
BCL2		6
BCL2		6
BCL2L1		5
BCL2L1		5
BCL2L1		5
BCL2L1		5
BCL2L1		5
BCL2L14		1
BCL2L2		3
BCL2L2		3
BCL2L2		3
BCL3		1
BCL6		4
BCL6		4
BCL6		4
BCL6		4
BCL7A		1
BCL7B		1
BCL7C		2
BCL7C		2
BCL9		2
BCL9		2
BCL9L		2
BCL9L		2
BCLAF1		1
BCOR		1
BCR		1
BCRF1		1
BDNF		2
BDNF		2
BECN1		5
BECN1		5
BECN1		5
BECN1		5
BECN1		5
BEGAIN		1
BEST1		1
BEST4		1
BET1		2
BET1		2
TUBB6		4
BEX1		2
BEX1		2
BEX2		1
BEX3		2
BEX3		2
BFSP1		1
BFSP2		1
BHLHE41		1
BICD2		5
BICD2		5
BICD2		5
BICD2		5
BICD2		5
BICRA		1
BICRAL		2
BICRAL		2
BID		1
BIK		1
BIN1		2
BIN1		2
BIN2		1
BIN3		1
BIRC3		1
BIRC5		1
BLID		1
BLK		1
BLM		1
BLMH		1
BLNK		1
BLOC1S1		1
BLOC1S2		2
BLOC1S2		2
BLOC1S3		1
BLOC1S4		1
BLOC1S5		1
BLOC1S6		3
BLOC1S6		3
BLOC1S6		3
BMERB1		1
BMF		1
BMI1		2
BMI1		2
BMP2K		1
BMP8A		1
BMPR1A		3
BMPR1A		3
BMPR1A		3
BMPR1B		1
BMPR2		1
BMX		1
BNC1		1
BNIP1		1
BNIP2		1
BNIP3		2
BNIP3		2
BNIPL		1
BNRF1		1
BOC		3
BOC		3
BOC		3
BOD1L1		1
BOLA2		1
BOLA3		1
BOP1		1
BORCS5		1
BORCS6		1
BORCS7		1
BORCS8		1
BPGM		1
BPHL		1
BPIFB3		1
BPLF1		1
BPNT1		1
Braf		2
BRAF		2
BRCA1		7
BRCA1		7
BRCA1		7
BRCA1		7
BRCA1		7
BRCA1		7
BRCA1		7
BRCA2		2
BRCA2		2
BRCC3		1
BRD1		3
BRD1		3
BRD1		3
BRD2		2
BRD2		2
BRD4		1
BRD7		1
BRD9		1
BRF2		1
BRINP1		1
BRINP2		1
BRIX1		2
BRIX1		2
BRK1		2
BRK1		2
BRMS1L		1
BRSK1		1
BRWD1		1
BSG		2
BSG		2
BSN		3
BSN		3
BSN		3
BSPRY		1
BST2		1
BTBD11		1
BTBD6		1
BTBD9		1
BTC		2
BTC		2
BTD		1
BTF3		1
BTG2		2
BTG2		2
BTG3		1
BTN2A2		2
BTN2A2		2
BTN2A3P		1
BTRC		3
BTRC		3
BTRC		3
BUB1		1
BUB1B		2
BUB1B		2
BUB3		3
BUB3		3
BUB3		3
BUD31		1
BVES		1
BVLF1		1
BYSL		3
BYSL		3
BYSL		3
BZRAP1		5
BZRAP1		5
BZRAP1		5
BZRAP1		5
BZRAP1		5
BZW1		3
BZW1		3
BZW1		3
BZW2		2
BZW2		2
C10orf32		1
C11orf63		1
C11orf65		2
C11orf65		2
C12orf29		1
C12orf49		1
C12orf55		1
C14orf1		2
C14orf1		2
C14orf166		1
C15orf57		1
C16ORF45		1
C16ORF58		1
C17orf49		1
C17orf53		1
C17orf59		1
C17orf67		1
C17orf78		1
C17orf85		2
C17orf85		2
C18ORF25		2
C18orf25		2
C18orf55		1
C19orf38		1
C19orf43		1
C19orf45		1
C19orf52		1
C19orf66		1
C19orf70		1
C1orf106		1
C1orf116		1
C1orf198		1
C1orf216		1
C1orf33		1
C1orf35		1
C1orf43		1
C1orf52		1
C1orf57		1
C1ORF85		1
C1orf87		1
C1orf94		2
C1orf94		2
C1QB		2
C1QB		2
C1QBP		6
C1QBP		6
C1QBP		6
C1QBP		6
C1QBP		6
C1QBP		6
C1QC		1
C1QTNF1		1
C1QTNF2		2
C1QTNF2		2
C1R		1
C1RA		1
C1RB		1
C1S		2
C1S		2
C1S1		1
C1S2		1
C2		1
C20orf194		1
C20orf202		1
C21orf59		1
C2CD2L		1
C2CD4C		1
C2CD5		1
RPS23RG1		1
C3AR1		1
C3orf58		1
C4A		2
C4A		2
C4B		1
C4orf27		1
C4orf3		1
C4orf46		1
C5orf42		1
C6orf132		1
C6orf15		1
C6ORF47		2
C6orf47		2
C7orf49		1
C8orf33		1
C8orf59		1
C9orf156		1
C9orf32		1
C9orf72		2
C9ORF72		2
CA12		1
CA2		4
CA2		4
CA2		4
CA8		1
CA9		2
CA9		2
CABIN1		2
CABIN1		2
CABP1		4
CABP1		4
CABP1		4
CABP1		4
CABP4		1
CACHD1		1
CACNA1A		4
CACNA1A		4
CACNA1A		4
CACNA1A		4
CACNA1B		5
CACNA1B		5
CACNA1B		5
CACNA1B		5
CACNA1B		5
CACNA1C		5
CACNA1C		5
CACNA1C		5
CACNA1C		5
CACNA1C		5
CACNA1D		3
CACNA1D		3
CACNA1D		3
CACNA1E		3
CACNA1E		3
CACNA1E		3
CACNA1F		1
CACNA1S		1
CACNA2D1		3
CACNA2D1		3
CACNA2D1		3
CACNA2D2		3
CACNA2D2		3
CACNA2D2		3
CACNA2D3		2
CACNA2D3		2
CACNA2D4		2
CACNA2D4		2
CACNB1		2
CACNB1		2
CACNB2		2
CACNB2		2
CACNB3		4
CACNB3		4
CACNB3		4
CACNB3		4
CACNB4		3
CACNB4		3
CACNB4		3
CACNG2		4
CACNG2		4
CACNG2		4
CACNG2		4
CACNG3		3
CACNG3		3
CACNG3		3
CACNG4		2
CACNG4		2
CACNG7		2
CACNG7		2
CACNG8		2
CACNG8		2
CACYBP		6
CACYBP		6
CACYBP		6
CACYBP		6
CACYBP		6
CACYBP		6
CAD		5
CAD		5
CAD		5
CAD		5
CAD		5
CADM1		2
CADM1		2
CADM3		1
CADPS		6
CADPS		6
CADPS		6
CADPS		6
CADPS		6
CADPS		6
CALB2		2
CALB2		2
CALCA		2
CALCA		2
CALCB		1
CALCOCO1		2
CALCOCO1		2
CALCOCO2		1
CALD1		2
CALD1		2
CALM1		31
CALM1		31
CALM1		31
CALM1		31
CALM1		31
CALM1		31
CALM1		31
CALM1		31
CALM1		31
CALM1		31
CALM1		31
CALM1		31
CALM1		31
CALM1		31
CALM1		31
CALM1		31
CALM1		31
CALM1		31
CALM1		31
CALM1		31
CALM1		31
CALM1		31
CALM1		31
CALM1		31
CALM1		31
CALM1		31
CALM1		31
CALM1		31
CALM1		31
CALM1		31
CALM1P1		1
CALM2		23
CALM2		23
CALM2		23
CALM2		23
CALM2		23
CALM2		23
CALM2		23
CALM2		23
CALM2		23
CALM2		23
CALM2		23
CALM2		23
CALM2		23
CALM2		23
CALM2		23
CALM2		23
CALM2		23
CALM2		23
CALM2		23
CALM2		23
CALM2		23
CALM2		23
CALM2		23
CALM3		21
CALM3		21
CALM3		21
CALM3		21
CALM3		21
CALM3		21
CALM3		21
CALM3		21
CALM3		21
CALM3		21
CALM3		21
CALM3		21
CALM3		21
CALM3		21
CALM3		21
CALM3		21
CALM3		21
CALM3		21
CALM3		21
CALM3		21
CALM3		21
CALM5		1
CALML3		7
CALML3		7
CALML3		7
CALML3		7
CALML3		7
CALML3		7
CALML3		7
CALML4		1
CALML5		3
CALML5		3
CALML5		3
CALR		6
CALR		6
CALR		6
CALR		6
CALR		6
CALU		2
CALU		2
CALM1		31
CAMK1		2
CAMK1		2
CAMK1D		2
CAMK1D		2
CAMK2A		10
CAMK2A		10
CAMK2A		10
CAMK2A		10
CAMK2A		10
CAMK2A		10
CAMK2A		10
CAMK2A		10
CAMK2A		10
CAMK2A		10
CAMK2B		3
CAMK2B		3
CAMK2B		3
CAMK2D		6
CAMK2D		6
CAMK2D		6
CAMK2D		6
CAMK2D		6
CAMK2D		6
CAMK2G		4
CAMK2G		4
CAMK2G		4
CAMK2G		4
CAMK4		1
CAMKK1		2
CAMKK1		2
CAMKK2		2
CAMKK2		2
CAMLG		1
CAMP		1
CAMTA2		1
CAND1		7
CAND1		7
CAND1		7
CAND1		7
CAND1		7
CAND1		7
CAND1		7
CANT1		1
CANX		7
CANX		7
CANX		7
CANX		7
CANX		7
CANX		7
CANX		7
CAP1		4
CAP1		4
CAP1		4
CAP1		4
CAPG		2
CAPG		2
CAPN1		3
CAPN1		3
CAPN1		3
CAPN2		1
CAPNS1		3
CAPNS1		3
CAPNS1		3
CAPNS2		1
CAPRIN1		2
CAPRIN1		2
CAPRIN2		1
CAPS		1
CAPZA1		4
CAPZA1		4
CAPZA1		4
CAPZA1		4
CAPZA2		10
CAPZA2		10
CAPZA2		10
CAPZA2		10
CAPZA2		10
CAPZA2		10
CAPZA2		10
CAPZA2		10
CAPZA2		10
CAPZA2		10
CAPZB		4
CAPZB		4
CAPZB		4
CAPZB		4
CA2		4
CARD10		1
CARD9		2
CARD9		2
CARM1		5
CARM1		5
CARM1		5
CARM1		5
CARM1		5
CASC4		1
CASK		12
CASK		12
CASK		12
CASK		12
CASK		12
CASK		12
CASK		12
CASK		12
CASK		12
CASK		12
CASK		12
CASK		12
CASKIN1		4
CASKIN1		4
CASKIN1		4
CASKIN1		4
CASKIN2		1
CASP10		1
CASP12		1
CASP14		2
CASP14		2
CASP3		3
CASP3		3
CASP3		3
CASP8		2
CASP8		2
CNTNAP5		3
CASQ2		1
CASR		1
CASS4		1
CAST		2
CAST		2
CAT		3
CAT		3
CAT		3
CATSPER1		1
CATSPER4		1
CATSPERB		1
CATSPERD		1
CATSPERG2		1
CAV1		8
CAV1		8
CAV1		8
CAV1		8
CAV1		8
CAV1		8
CAV1		8
CAV1		8
CAV2		1
CAV3		6
CAV3		6
CAV3		6
CAV3		6
CAV3		6
CAV3		6
CAVIN1		1
CAVIN3		1
CBFB		3
CBFB		3
CBFB		3
CBL		5
CBL		5
CBL		5
CBL		5
CBL		5
CBLB		3
CBLB		3
CBLB		3
CBLL1		1
CBLN1		1
CBR1		1
CBS		1
CBSL		1
CBX1		4
CBX1		4
CBX1		4
CBX1		4
CBX3		4
CBX3		4
CBX3		4
CBX3		4
CBX4		3
CBX4		3
CBX4		3
CBX5		4
CBX5		4
CBX5		4
CBX5		4
CBX8		1
CBY1		2
CBY1		2
CC2D1A		2
CC2D1A		2
CCAR1		2
CCAR1		2
CCAR2		1
CCDC101		1
CCDC102B		3
CCDC102B		3
CCDC102B		3
CCDC103		1
CCDC107		1
CCDC114		1
CCDC120		2
CCDC120		2
CCDC124		1
CCDC125		1
CCDC127		1
CCDC132		1
CCDC14		1
CCDC146		2
CCDC146		2
CCDC15		1
CCDC151		1
CCDC155		1
CCDC22		1
CCDC28A		1
CCDC28B		1
CCDC32		1
CCDC36		1
CCDC43		2
CCDC43		2
CCDC47		2
CCDC47		2
CCDC53		1
CCDC59		1
CCDC6		1
CCDC77		1
CCDC8		4
CCDC8		4
CCDC8		4
CCDC8		4
CCDC85A		1
CCDC85C		1
CCDC86		1
CCDC90B		1
CCHCR1		3
CCHCR1		3
CCHCR1		3
CCL21		1
CCL3L3		2
CCL3L3		2
CCL4		1
CCL5		1
CCM2L		1
CCN2		2
CCNA1		4
CCNA1		4
CCNA1		4
CCNA1		4
CCNA2		3
CCNA2		3
CCNA2		3
CCNB1		2
CCNB1		2
CCNB2		1
CCNC		1
CCND1		3
CCND1		3
CCND1		3
CCND2		1
CCND3		1
CCNDBP1		2
CCNDBP1		2
CCNE1		3
CCNE1		3
CCNE1		3
CCNG2		1
CCNH		1
CCNL2		1
CCNYL1		1
CCR1		1
CCR2		2
CCR2		2
CCR3		1
CCR4		1
CCR5		1
CCR6		2
CCR6		2
CCS		1
CCSAP		1
CCSER2		3
CCSER2		3
CCSER2		3
CCT2		5
CCT2		5
CCT2		5
CCT2		5
CCT2		5
CCT3		3
CCT3		3
CCT3		3
CCT4		5
CCT4		5
CCT4		5
CCT4		5
CCT4		5
CCT5		3
CCT5		3
CCT5		3
CCT6A		3
CCT6A		3
CCT6A		3
CCT7		2
CCT7		2
CCT8		3
CCT8		3
CCT8		3
CD109		1
CD151		2
CD151		2
CD160		1
CD163		1
CD177		1
CD2		1
CD247		1
CD27		1
CD2AP		3
CD2AP		3
CD2AP		3
CD2BP2		2
CD2BP2		2
CD33		2
CD33		2
CD36		1
CD3E		1
CD44		2
CD44		2
CD46		1
CD47		2
CD47		2
CD5		1
CD53		1
CD69		1
CD79A		1
CD79B		1
CD81		2
CD81		2
CD83		1
CD8A		1
CD9		2
CD9		2
CD99		1
CD99L2		1
CDA		2
[truncated: 12,345 more rows]

## Sheet: Sheet3
A2M						A2M
A2M						A2M
A4GALT		1				A4GALT
A830010M20RIK		1		changed to		KIAA1107
AAED1		2		changed to		PRXL2C
AAK1						AAK1
AAK1						AAK1
AAMP		1				AAMP
AANAT		1				AANAT
AAR2						AAR2
AAR2						AAR2
AAR2						AAR2
AAR2						AAR2
AARD		1				AARD
AARS				changed to		AARS1
AARS						AARS1
AARS2		1				AARS2
AASDHPPT		1				AASDHPPT
AASS		1				AASS
AATF		1				AATF
ABCA1						ABCA1
ABCA1						ABCA1
ABCA1						ABCA1
ABCA1						ABCA1
ABCA1						ABCA1
ABCA2		1				ABCA2
ABCA4		1				ABCA4
ABCB7		1				ABCB7
ABCB9		1				ABCB9
ABCC10						ABCC10
ABCC10						ABCC10
ABCC2		1				ABCC2
ABCC4						ABCC4
ABCC4						ABCC4
ABCC4						ABCC4
ABCD1		1				ABCD1
ABCD3						ABCD3
ABCD3						ABCD3
ABCD4		1				ABCD4
ABCE1						ABCE1
ABCE1						ABCE1
ABCE1						ABCE1
ABCE1						ABCE1
ABCE1						ABCE1
ABCF1						ABCF1
ABCF1						ABCF1
ABCF2						ABCF2
ABCF2						ABCF2
ABCF2						ABCF2
ABCF3						ABCF3
ABCF3						ABCF3
ABCF3						ABCF3
ABCG5		1				ABCG5
ABHD10		1				ABHD10
ABHD14A		1				ABHD14A
ABHD17B		1				ABHD17B
ABHD5		1				ABHD5
ABHD6						ABHD6
ABHD6						ABHD6
ABI1						ABI1
ABI1						ABI1
ABI1						ABI1
ABI1						ABI1
ABI1						ABI1
ABI2						ABI2
ABI2						ABI2
ABI3						ABI3
ABI3						ABI3
ABL1						ABL1
ABL1						ABL1
ABL1						ABL1
ABL1						ABL1
ABL1						ABL1
ABL2						ABL2
ABL2						ABL2
ABL2						ABL2
ABL2						ABL2
ABLIM1						ABLIM1
ABLIM1						ABLIM1
ABLIM1						ABLIM1
ABLIM1						ABLIM1
ABLIM1						ABLIM1
ABLIM2		1				ABLIM2
ABLIM3		1				ABLIM3
ABR		1				ABR
ABT1		1				ABT1
ACAA2						ACAA2
ACAA2						ACAA2
ACACA						ACACA
ACACA						ACACA
ACAD11		1				ACAD11
ACAD9						ACAD9
ACAD9						ACAD9
ACADSB		1				ACADSB
ACADVL		1				ACADVL
ACAN		1				ACAN
ACAT1		1				ACAT1
ACBD3		1				ACBD3
ACD		1				ACD
ACE		1				ACE
ACER1		1				ACER1
ACER2		1				ACER2
ACER3		1				ACER3
ACHE		1				ACHE
ACIN1						ACIN1
ACIN1						ACIN1
ACIN1						ACIN1
ACKR2		1				ACKR2
ACLY						ACLY
ACLY						ACLY
ACO1		1				ACO1
ACO2						ACO2
ACO2						ACO2
ACO2						ACO2
ACO2						ACO2
ACO2						ACO2
ACO2						ACO2
ACO2						ACO2
ACOT7						ACOT7
ACOT7						ACOT7
ACOT9		1				ACOT9
ACOX1		1				ACOX1
ACP1		1				ACP1
ACPP		1		CHANGEd to		ACP3
ACPT		1		changed to		ACP4
ACSL1		1				ACSL1
ACSL3		1		CHANGed to		ACSL3
ACSL4						ACSL4
ACSL4						ACSL4
ACSL5		1				ACSL5
ACT5C		1		deleted
ACTA1						ACTA1
ACTA1						ACTA1
ACTA1						ACTA1
ACTA1						ACTA1
ACTA1						ACTA1
ACTA1						ACTA1
ACTA1						ACTA1
ACTA1						ACTA1
ACTA2						ACTA2
ACTA2						ACTA2
ACTA2						ACTA2
ACTA2						ACTA2
ACTA2						ACTA2
ACTA2						ACTA2
ACTB						ACTB
ACTB						ACTB
ACTB						ACTB
ACTB						ACTB
ACTB						ACTB
ACTB						ACTB
ACTB						ACTB
ACTB						ACTB
ACTB						ACTB
ACTB						ACTB
ACTB						ACTB
ACTB						ACTB
ACTB						ACTB
ACTB						ACTB
ACTB						ACTB
ACTB						ACTB
ACTB						ACTB
ACTB						ACTB
ACTB						ACTB
ACTB						ACTB
ACTBL2						ACTBL2
ACTBL2						ACTBL2
ACTBL2						ACTBL2
ACTC1						ACTC1
ACTC1						ACTC1
ACTC1						ACTC1
ACTC1						ACTC1
ACTC1						ACTC1
ACTC1						ACTC1
ACTC1						ACTC1
ACTG1						ACTG1
ACTG1						ACTG1
ACTG1						ACTG1
ACTG1						ACTG1
ACTG1						ACTG1
ACTG1						ACTG1
ACTG1						ACTG1
ACTG1						ACTG1
ACTG1						ACTG1
ACTG1						ACTG1
ACTG1						ACTG1
ACTG1						ACTG1
ACTG1						ACTG1
ACTG2						ACTG2
ACTG2						ACTG2
ACTG2						ACTG2
ACTL6A						ACTL6A
ACTL6A						ACTL6A
ACTL6A						ACTL6A
ACTL6A						ACTL6A
ACTL6B						ACTL6B
ACTL6B						ACTL6B
ACTL6B						ACTL6B
ACTN1						ACTN1
ACTN1						ACTN1
ACTN1						ACTN1
ACTN1						ACTN1
ACTN1						ACTN1
ACTN1						ACTN1
ACTN1						ACTN1
ACTN1						ACTN1
ACTN1						ACTN1
ACTN2						ACTN2
ACTN2						ACTN2
ACTN2						ACTN2
ACTN2						ACTN2
ACTN3						ACTN3
ACTN4						ACTN4
ACTN4						ACTN4
ACTN4						ACTN4
ACTN4						ACTN4
ACTN4						ACTN4
ACTN4						ACTN4
ACTN4						ACTN4
ACTN4						ACTN4
ACTR10		1				ACTR10
ACTR1A						ACTR1A
ACTR1A						ACTR1A
ACTR1B						ACTR1B
ACTR1B						ACTR1B
ACTR2						ACTR2
ACTR2						ACTR2
ACTR2						ACTR2
ACTR2						ACTR2
ACTR3						ACTR3
ACTR3						ACTR3
ACTR3						ACTR3
ACTR3						ACTR3
ACTRT2		1				ACTRT2
ACVR2A		1				ACVR2A
ACVR2B		1				ACVR2B
ADAM17		1				ADAM17
ADAM20		1				ADAM20
ADAM22		1				ADAM22
ADAM33		1				ADAM33
ADAM7		1				ADAM7
ADAM9		1				ADAM9
ADAMTS1		1				ADAMTS1
ADAMTS12		1				ADAMTS12
ADAMTS4		1				ADAMTS4
ADAMTS6		1				ADAMTS6
ADCK5		1				ADCK5
ADCY3		1				ADCY3
ADCY5		1				ADCY5
ADCY6						ADCY6
ADCY6						ADCY6
ADCY9						ADCY9
ADCY9						ADCY9
ADD1						ADD1
ADD1						ADD1
ADD1						ADD1
ADD1						ADD1
ADD2		1				ADD2
ADD3		1				ADD3
ADGRA1		1				ADGRA1
ADGRB1		1				ADGRB1
ADGRB3		1				ADGRB3
ADGRL1		1				ADGRL1
ADGRV1		1				ADGRV1
ADH5		1				ADH5
ADIPOQ		1				ADIPOQ
ADIPOR1		1				ADIPOR1
ADNP						ADNP
ADNP						ADNP
ADORA1						ADORA1
ADORA1						ADORA1
ADRA1A		1				ADRA1A
ADRA1B		1				ADRA1B
ADRA1D						ADRA1D
ADRA1D						ADRA1D
ADRA1D						ADRA1D
ADRA2A						ADRA2A
ADRA2A						ADRA2A
ADRA2A						ADRA2A
ADRA2B						ADRA2B
ADRA2B						ADRA2B
ADRB1						ADRB1
ADRB1						ADRB1
ADRB2						ADRB2
ADRB2						ADRB2
ADRB2						ADRB2
ADRB2						ADRB2
ADRB2						ADRB2
ADRB2						ADRB2
ADRBK1				changed to		GRK2
ADRBK1						GRK2
ADRBK1						GRK2
ADRBK1						GRK2
ADRBK1						GRK2
ADRM1						ADRM1
ADRM1						ADRM1
ADRM1						ADRM1
ADSL		1				ADSL
ADSS2		1				ADSS2
AEBP2		1				AEBP2
AES				changed to		TLE5
AES				changed to		TLE5
AFAP1						AFAP1
AFAP1						AFAP1
AFARP1		1				AFARP1
AFDN						AFDN
AFDN						AFDN
AFDN						AFDN
AFF4						AFF4
AFF4						AFF4
AFF4						AFF4
AFG3L2						AFG3L2
AFG3L2						AFG3L2
AGAP1		1				AGAP1
AGAP2						AGAP2
AGAP2						AGAP2
AGAP2						AGAP2
AGAP2						AGAP2
AGAP2						AGAP2
AGAP2						AGAP2
AGAP2						AGAP2
AGAP2						AGAP2
AGAP2						AGAP2
AGAP2						AGAP2
AGBL5		1				AGBL5
AGER						AGER
AGER						AGER
AGER						AGER
AGFG1						AGFG1
AGFG1						AGFG1
AGGF1						AGGF1
AGK						AGK
AGK						AGK
AGL		1				AGL
AGO1						AGO1
AGO1						AGO1
AGO2						AGO2
AGO2						AGO2
AGO3		1				AGO3
AGPAT5		1				AGPAT5
AGPS						AGPS
AGPS						AGPS
AGR2						AGR2
AGR2						AGR2
AGR2						AGR2
AGR2						AGR2
AGR2						AGR2
AGR2						AGR2
AGR2						AGR2
AGR3						AGR3
AGR3						AGR3
AGRN						AGRN
AGRN						AGRN
AGRN						AGRN
AGRN						AGRN
AGTR2		1				AGTR2
AGTRAP						AGTRAP
AGTRAP						AGTRAP
AHCTF1		1				AHCTF1
AHCY						AHCY
AHCY						AHCY
AHCY						AHCY
AHCYL1						AHCYL1
AHCYL1						AHCYL1
AHCYL1						AHCYL1
AHCYL1						AHCYL1
AHCYL1						AHCYL1
AHDC1						AHDC1
AHI1		1				AHI1
AHNAK						AHNAK
AHNAK						AHNAK
AHR						AHR
AHR						AHR
AHSA1						AHSA1
AHSA1						AHSA1
AHSA1						AHSA1
AHSA1						AHSA1
AHSG						AHSG
AHSG						AHSG
AIF1L						AIF1L
AIF1L						AIF1L
AIF1L						AIF1L
AIFM1						AIFM1
AIFM1						AIFM1
AIFM1						AIFM1
AIG1		1				AIG1
AIM1		1		changed to		SLC45A2
AIM2		1				AIM2
AIMP1		1				AIMP1
AIMP2		1				AIMP2
AIPL1		1				AIPL1
AIRE						AIRE
AIRE						AIRE
AJAP1						AJAP1
AJAP1						AJAP1
AJAP1						AJAP1
AK1						AK1
AK1						AK1
AK2		1				AK2
AK4		1				AK4
AK6		1				AK6
AK8		1				AK8
AKAP12						AKAP12
AKAP12						AKAP12
AKAP13		1				AKAP13
AKAP2		1				AKAP2
AKAP5						AKAP5
AKAP5						AKAP5
AKAP5						AKAP5
AKAP5						AKAP5
AKAP5						AKAP5
AKAP8		1				AKAP8
AKAP9						AKAP9
AKAP9						AKAP9
AKAP9						AKAP9
AKR1A1		1				AKR1A1
AKR1B1						AKR1B1
AKR1B1						AKR1B1
AKR1B15		1				AKR1B15
AKR7A2		1				AKR7A2
AKT1						AKT1
AKT1						AKT1
AKT1						AKT1
AKT1						AKT1
AKT1						AKT1
AKT1						AKT1
Akt1						Akt1
AKT1						AKT1
AKT1						AKT1
AKT1						AKT1
AKT1						AKT1
AKT1						AKT1
AKT1S1		1				AKT1S1
AKT2						AKT2
AKT2						AKT2
ALAD		1				ALAD
ALB						ALB
ALB						ALB
ALB						ALB
ALB						ALB
ALDH18A1		1				ALDH18A1
ALDH1B1		1				ALDH1B1
ALDH2						ALDH2
ALDH2						ALDH2
ALDH5A1						ALDH5A1
ALDH5A1						ALDH5A1
ALDH6A1		1				ALDH6A1
ALDH7A1						ALDH7A1
ALDH7A1						ALDH7A1
ALDH8A1		1				ALDH8A1
ALDH9A1		1				ALDH9A1
ALDOA						ALDOA
ALDOA						ALDOA
ALDOA						ALDOA
ALDOA						ALDOA
ALDOA						ALDOA
ALDOA						ALDOA
ALDOA						ALDOA
ALDOC						ALDOC
ALDOC						ALDOC
ALDOC						ALDOC
ALG10		1				ALG10
ALG11		1				ALG11
ALG2		1				ALG2
ALG8		1				ALG8
ALKBH8		1				ALKBH8
ALOX12B		1				ALOX12B
ALOX15B		1				ALOX15B
ALPHA-CAT		1		deleted
ALS2		1				ALS2
ALX3		1				ALX3
ALYREF						ALYREF
ALYREF						ALYREF
AMBN		1				AMBN
AMBRA1		1				AMBRA1
AMER1		1				AMER1
AMFR		1				AMFR
AMIGO1						AMIGO1
AMIGO1						AMIGO1
AMIGO2		1				AMIGO2
AMMECR1		1				AMMECR1
AMN		1				AMN
AMOT						AMOT
AMOT						AMOT
AMOT						AMOT
AMOT						AMOT
AMOT						AMOT
AMOTL1		1				AMOTL1
AMOTL2						AMOTL2
AMOTL2						AMOTL2
AMPD2		1				AMPD2
AMPH						AMPH
AMPH						AMPH
AMTL		1		deleted
AMY2B		1				AMY2B
ANAPC1						ANAPC1
ANAPC1						ANAPC1
ANAPC10						ANAPC10
ANAPC10						ANAPC10
ANAPC13		1				ANAPC13
ANG						ANG
ANG						ANG
ANGPTL4						ANGPTL4
ANGPTL4						ANGPTL4
ANK2						ANK2
ANK2						ANK2
ANK3						ANK3
ANK3						ANK3
ANK3						ANK3
ANKFY1		1				ANKFY1
ANKLE2		1				ANKLE2
ANKRA2		1				ANKRA2
ANKRD17		1				ANKRD17
ANKRD22		1				ANKRD22
ANKRD24		1				ANKRD24
ANKRD28		1				ANKRD28
ANKRD35		1				ANKRD35
ANKRD36B						ANKRD36B
ANKRD36B						ANKRD36B
ANKRD46		1				ANKRD46
ANKRD52						ANKRD52
ANKRD52						ANKRD52
ANKS1		1		changed to		ANKS1A
ANKS1A		1				ANKS1A
ANKS1B						ANKS1B
ANKS1B						ANKS1B
ANKS4B		1				ANKS4B
ANLN						ANLN
ANLN						ANLN
ANLN						ANLN
ANLN						ANLN
ANP32A						ANP32A
ANP32A						ANP32A
ANP32A						ANP32A
ANP32B						ANP32B
ANP32B						ANP32B
ANP32E						ANP32E
ANP32E						ANP32E
ANTXR1						ANTXR1
ANTXR1						ANTXR1
ANTXR1						ANTXR1
ANTXR2		1				ANTXR2
ANXA1						ANXA1
ANXA1						ANXA1
ANXA1						ANXA1
ANXA10		1				ANXA10
ANXA11						ANXA11
ANXA11						ANXA11
ANXA2						ANXA2
ANXA2						ANXA2
ANXA2						ANXA2
ANXA2						ANXA2
ANXA2						ANXA2
ANXA2						ANXA2
ANXA2						ANXA2
ANXA3		1				ANXA3
ANXA4		1				ANXA4
ANXA5						ANXA5
ANXA5						ANXA5
ANXA5						ANXA5
ANXA6						ANXA6
ANXA6						ANXA6
ANXA6						ANXA6
ANXA6						ANXA6
ANXA6						ANXA6
ANXA7						ANXA7
ANXA7						ANXA7
AOC3						AOC3
AOC3						AOC3
AOC3						AOC3
AOPEP		1				AOPEP
AP1B1		1				AP1B1
AP1G1						AP1G1
AP1G1						AP1G1
AP1G2		1				AP1G2
AP1M1		1				AP1M1
AP1S1		1				AP1S1
AP2A1						AP2A1
AP2A1						AP2A1
AP2A1						AP2A1
AP2A1						AP2A1
AP2A1						AP2A1
AP2A2						AP2A2
AP2A2						AP2A2
AP2A2						AP2A2
AP2B1						AP2B1
AP2B1						AP2B1
AP2B1						AP2B1
AP2B1						AP2B1
AP2B1						AP2B1
AP2M1						AP2M1
AP2M1						AP2M1
AP2M1						AP2M1
AP2M1						AP2M1
AP2M1						AP2M1
AP2M1						AP2M1
AP2S1		1				AP2S1
AP3B1						AP3B1
AP3B1						AP3B1
AP3B2						AP3B2
AP3B2						AP3B2
AP3D1						AP3D1
AP3D1						AP3D1
AP3D1						AP3D1
AP3D1						AP3D1
AP3D1						AP3D1
AP3D1						AP3D1
AP3M1						AP3M1
AP3M1						AP3M1
AP3M1						AP3M1
AP3M2		1				AP3M2
AP3S1						AP3S1
AP3S1						AP3S1
AP3S2		1				AP3S2
AP4E1						AP4E1
AP4E1						AP4E1
AP4S1		1				AP4S1
APBA1						APBA1
APBA1						APBA1
APBA1						APBA1
APBA1						APBA1
APBA1						APBA1
APBA1						APBA1
APBA1						APBA1
APBA2						APBA2
APBA2						APBA2
APBA2						APBA2
APBA2						APBA2
APBB1						APBB1
APBB1						APBB1
APBB1						APBB1
APC						APC
APC						APC
APC						APC
APC						APC
APC						APC
APC						APC
APC2		1				APC2
APEH		1				APEH
APEX1						APEX1
APEX1						APEX1
APEX1						APEX1
APEX2						APEX2
APEX2						APEX2
APH1A		1				APH1A
API5						API5
API5						API5
APLP1		1				APLP1
APLP2		1				APLP2
APOA1						APOA1
APOA1						APOA1
APOA1						APOA1
APOA1						APOA1
APOA1						APOA1
APOA2		1				APOA2
APOA4		1				APOA4
APOB						APOB
APOB						APOB
APOB						APOB
APOC1		1				APOC1
APOC3		1				APOC3
APOD		1				APOD
APOE						APOE
APOE						APOE
APOE						APOE
APOE						APOE
APOE						APOE
APOH						APOH
APOH						APOH
APOL2		1				APOL2
APOL3		1				APOL3
APP						APP
APP						APP
APP						APP
APP						APP
APP						APP
APP						APP
APP						APP
APP						APP
APP						APP
APP						APP
APP						APP
APP						APP
APP						APP
APP						APP
APP						APP
APP						APP
APP						APP
APP						APP
APP						APP
APP						APP
APP						APP
APP						APP
APPBP2		1				APPBP2
APPL1						APPL1
APPL1						APPL1
APPL1						APPL1
APPL1						APPL1
APPL2		1				APPL2
APRT						APRT
APRT						APRT
APTX		1				APTX
AQP11		1				AQP11
AQP2						AQP2
AQP2						AQP2
AQP3		1				AQP3
AQP6						AQP6
AQP6						AQP6
AR				deleted
AR
AR
AR
AR
AR
ARAF		1				ARAF
ARAP2		1				ARAP2
ARC						ARC
ARC						ARC
ARCN1		1				ARCN1
AREG		1				AREG
ARF1						ARF1
ARF1						ARF1
ARF1						ARF1
ARF1						ARF1
ARF3						ARF3
ARF3						ARF3
ARF3						ARF3
ARF4						ARF4
ARF4						ARF4
ARF4						ARF4
ARF5						ARF5
ARF5						ARF5
ARF5						ARF5
ARF5						ARF5
ARF5						ARF5
ARF6						ARF6
ARF6						ARF6
ARF6						ARF6
ARFGAP1						ARFGAP1
ARFGAP1						ARFGAP1
ARFGAP2						ARFGAP2
ARFGEF1						ARFGEF1
ARFGEF2						ARFGEF2
ARFIP1						ARFIP1
ARFIP1						ARFIP1
ARFIP2						ARFIP2
ARFIP2						ARFIP2
ARG1		1				ARG1
ARGLU1						ARGLU1
ARGLU1						ARGLU1
ARHGAP1						ARHGAP1
ARHGAP1						ARHGAP1
ARHGAP10						ARHGAP10
ARHGAP10						ARHGAP10
ARHGAP11A		1				ARHGAP11A
ARHGAP15		1				ARHGAP15
ARHGAP18		1				ARHGAP18
ARHGAP19		1				ARHGAP19
ARHGAP21						ARHGAP21
ARHGAP21						ARHGAP21
ARHGAP21						ARHGAP21
ARHGAP22						ARHGAP22
ARHGAP22						ARHGAP22
ARHGAP23						ARHGAP23
ARHGAP23						ARHGAP23
ARHGAP26		1				ARHGAP26
ARHGAP29		1				ARHGAP29
ARHGAP32						ARHGAP32
ARHGAP32						ARHGAP32
ARHGAP32						ARHGAP32
ARHGAP32						ARHGAP32
ARHGAP35		1				ARHGAP35
ARHGAP5		1				ARHGAP5
ARHGAP8		1				ARHGAP8
ARHGDIA		5				ARHGDIA
ARHGDIA		5				ARHGDIA
ARHGDIA		5				ARHGDIA
ARHGDIA		5				ARHGDIA
ARHGDIB						ARHGDIB
ARHGDIB						ARHGDIB
ARHGDIB						ARHGDIB
ARHGDIG		1				ARHGDIG
ARHGEF12		1				ARHGEF12
ARHGEF15		1				ARHGEF15
ARHGEF16		1				ARHGEF16
ARHGEF17		1				ARHGEF17
ARHGEF2						ARHGEF2
ARHGEF2						ARHGEF2
ARHGEF2						ARHGEF2
ARHGEF26						ARHGEF26
ARHGEF26						ARHGEF26
ARHGEF26						ARHGEF26
ARHGEF3		1				ARHGEF3
ARHGEF4		1				ARHGEF4
ARHGEF5		1				ARHGEF5
ARHGEF6		1				ARHGEF6
ARHGEF7						ARHGEF7
ARHGEF7						ARHGEF7
ARHGEF7						ARHGEF7
ARID1A		1				ARID1A
ARID1B						ARID1B
ARID1B						ARID1B
ARID2		1				ARID2
ARID4B						ARID4B
ARID4B						ARID4B
ARID5A		1				ARID5A
ARIH1		1				ARIH1
ARIH2		1				ARIH2
ARL1		1				ARL1
ARL10		1				ARL10
ARL13B						ARL13B
ARL13B						ARL13B
ARL15		1				ARL15
ARL2		1				ARL2
ARL3		1				ARL3
ARL6		1				ARL6
ARL6IP1						ARL6IP1
ARL6IP1						ARL6IP1
ARMC1						ARMC1
ARMC1						ARMC1
ARMC1						ARMC1
ARMC1						ARMC1
ARMC6		1				ARMC6
ARMC8						ARMC8
ARMC8						ARMC8
ARMCX1		1				ARMCX1
ARMCX3		1				ARMCX3
ARMT1		1				ARMT1
ARNT						ARNT
ARNT						ARNT
ARNT						ARNT
ARNT						ARNT
ARNTL		1				ARNTL
ARPC1A						ARPC1A
ARPC1A						ARPC1A
ARPC1B						ARPC1B
ARPC1B						ARPC1B
ARPC1B						ARPC1B
ARPC1B						ARPC1B
ARPC2						ARPC2
ARPC2						ARPC2
ARPC2						ARPC2
ARPC2						ARPC2
ARPC2						ARPC2
ARPC3						ARPC3
ARPC3						ARPC3
ARPC3						ARPC3
ARPC4						ARPC4
ARPC4						ARPC4
ARPC4						ARPC4
ARPC4						ARPC4
ARPC4-TTLL3		1		changed to		TTLL3
ARPC5						ARPC5
ARPC5						ARPC5
ARPC5L						ARPC5L
ARPC5L						ARPC5L
ARPIN		1				ARPIN
ARRB1						ARRB1
ARRB1						ARRB1
ARRB1						ARRB1
ARRB1						ARRB1
ARRB2						ARRB2
ARRB2						ARRB2
ARRB2						ARRB2
ARRB2						ARRB2
ARSA		1				ARSA
ARVCF						ARVCF
ARVCF						ARVCF
ASAH1		1				ASAH1
ASAH2		1				ASAH2
ASAP1						ASAP1
ASAP1						ASAP1
ASAP1						ASAP1
ASAP2		1				ASAP2
ASB1		1				ASB1
ASB10		1				ASB10
ASB12		1				ASB12
ASB2		1				ASB2
ASB3		1				ASB3
ASB5		1				ASB5
ASB6		1				ASB6
ASB9		1				ASB9
ASCC3		1				ASCC3
ASCL1		1				ASCL1
ASCL2		1				ASCL2
ASF1A		1				ASF1A
ASH2L		1				ASH2L
ASIC1						ASIC1
ASIC1						ASIC1
ASIC2						ASIC2
ASIC2						ASIC2
ASIC3						ASIC3
ASIC3						ASIC3
ASNA1						ASNA1
ASNA1						ASNA1
ASNS						ASNS
ASNS						ASNS
ASNS						ASNS
ASPH		1				ASPH
ASPHD1						ASPHD1
ASPHD1						ASPHD1
ASPM		1				ASPM
ASPSCR1		1				ASPSCR1
ASRGL1						ASRGL1
ASRGL1						ASRGL1
ASRGL1						ASRGL1
ATAD1						ATAD1
ATAD1						ATAD1
ATAD3A						ATAD3A
ATAD3A						ATAD3A
ATAD3A						ATAD3A
ATAD3B						ATAD3B
ATAD3B						ATAD3B
ATF1		1				ATF1
ATF2						ATF2
ATF2						ATF2
ATF3						ATF3
ATF3						ATF3
ATF6		1				ATF6
ATF7IP		1				ATF7IP
ATG16L1						ATG16L1
ATG16L1						ATG16L1
ATG16L1						ATG16L1
ATG3		1				ATG3
ATG4A		1				ATG4A
ATG5						ATG5
ATG5						ATG5
ATG7						ATG7
ATG7						ATG7
ATG9A		1				ATG9A
ATIC						ATIC
ATIC						ATIC
ATIC						ATIC
ATIC						ATIC
ATL2						ATL2
ATL2						ATL2
ATM						ATM
ATM						ATM
ATM						ATM
ATN1						ATN1
ATN1						ATN1
ATN1						ATN1
ATOH7		1				ATOH7
ATP11A		1				ATP11A
ATP11B		1				ATP11B
ATP13A1		1				ATP13A1
ATP13A2						ATP13A2
ATP13A2						ATP13A2
ATP13A2						ATP13A2
ATP1A1						ATP1A1
ATP1A1						ATP1A1
ATP1A1						ATP1A1
ATP1A1						ATP1A1
ATP1A1						ATP1A1
ATP1A1						ATP1A1
ATP1A1						ATP1A1
ATP1A1						ATP1A1
ATP1A1						ATP1A1
ATP1A1						ATP1A1
ATP1A1						ATP1A1
ATP1A2						ATP1A2
ATP1A2						ATP1A2
ATP1A2						ATP1A2
ATP1A2						ATP1A2
ATP1A3						ATP1A3
ATP1A3						ATP1A3
ATP1A3						ATP1A3
ATP1A3						ATP1A3
ATP1B1						ATP1B1
ATP1B1						ATP1B1
ATP1B2		1				ATP1B2
ATP2A1		1				ATP2A1
ATP2A2						ATP2A2
ATP2A2						ATP2A2
ATP2A2						ATP2A2
ATP2A2						ATP2A2
ATP2A2						ATP2A2
ATP2B1						ATP2B1
ATP2B1						ATP2B1
ATP2B1						ATP2B1
ATP2B1						ATP2B1
ATP2B1						ATP2B1
ATP2B2						ATP2B2
ATP2B2						ATP2B2
ATP2B2						ATP2B2
ATP2B3						ATP2B3
ATP2B3						ATP2B3
ATP2B4						ATP2B4
ATP2B4						ATP2B4
ATP2B4						ATP2B4
ATP2B4						ATP2B4
ATP4A						ATP4A
ATP4A						ATP4A
ATP5A1				changed to		ATP5F1A
ATP5A1				changed to		ATP5F1A
ATP5A1				changed to		ATP5F1A
ATP5B				CHANGed to		ATP5F1B
ATP5B				changed to		ATP5F1B
ATP5B				changed to		ATP5F1B
ATP5C1		1		changed to		ATP5F1C
ATP5D		1		changed to		ATP5F1D
ATP5F1		1		changed to		ATP5PB
ATP5F1A		5				ATP5F1A
ATP5F1A		5				ATP5F1A
ATP5F1A		5				ATP5F1A
ATP5F1A		5				ATP5F1A
ATP5F1B		5				ATP5F1B
ATP5F1B		5				ATP5F1B
ATP5F1B		5				ATP5F1B
ATP5F1B		5				ATP5F1B
ATP5F1C						ATP5F1C
ATP5F1C						ATP5F1C
ATP5IF1		1				ATP5IF1
ATP5J2		1		changed to		ATP5MF
ATP5L				changed to		ATP5MG
ATP5L				changed to		ATP5MG
ATP5ME		1				ATP5ME
ATP5O		4		changed to		ATP5PO
ATP5PO		4				ATP5PO
ATP5PO		4				ATP5PO
ATP5PO		4				ATP5PO
ATP6				changed to		MT-ATP6
ATP6				changed to		MT-ATP6
ATP6AP1		1				ATP6AP1
ATP6AP2		1				ATP6AP2
ATP6V0A1		1				ATP6V0A1
ATP6V0B		1				ATP6V0B
ATP6V0C						ATP6V0C
ATP6V0C						ATP6V0C
ATP6V0D1						ATP6V0D1
ATP6V0D1						ATP6V0D1
ATP6V0D1						ATP6V0D1
ATP6V0D1						ATP6V0D1
ATP6V1A						ATP6V1A
ATP6V1A						ATP6V1A
ATP6V1A						ATP6V1A
ATP6V1A						ATP6V1A
ATP6V1A						ATP6V1A
ATP6V1B1						ATP6V1B1
ATP6V1B1						ATP6V1B1
ATP6V1B1						ATP6V1B1
ATP6V1B2						ATP6V1B2
ATP6V1B2						ATP6V1B2
ATP6V1C2		1				ATP6V1C2
ATP6V1E1		1				ATP6V1E1
ATP8		1		changed to		MT-ATP8
ATP8A1		1				ATP8A1
ATP9A		1				ATP9A
ATRX						ATRX
ATRX						ATRX
ATXN1						ATXN1
ATXN1						ATXN1
ATXN1						ATXN1
ATXN10		1				ATXN10
ATXN1L		1				ATXN1L
ATXN2						ATXN2
ATXN2						ATXN2
ATXN2						ATXN2
ATXN2L						ATXN2L
ATXN2L						ATXN2L
ATXN2L						ATXN2L
ATXN3						ATXN3
ATXN3						ATXN3
ATXN3						ATXN3
ATXN3						ATXN3
ATXN7		1				ATXN7
ATXN7L3		1				ATXN7L3
ATXN7L3B		1				ATXN7L3B
AUP1		1				AUP1
AURKA						AURKA
AURKA						AURKA
AURKA						AURKA
AURKB						AURKB
AURKB						AURKB
AURKB						AURKB
AURKC		1				AURKC
AUTS2		1				AUTS2
AVIL		1				AVIL
AVP						AVP
AVP						AVP
AVPI1		1				AVPI1
AVPR1A		1				AVPR1A
AVPR1B		1				AVPR1B
AXIN1						AXIN1
AXIN1						AXIN1
AXIN1						AXIN1
AXIN1						AXIN1
AXIN1						AXIN1
AXIN2		1				AXIN2
AZGP1						AZGP1
AZGP1						AZGP1
AZGP1						AZGP1
B3GALNT2		1				B3GALNT2
B3GALT2		1				B3GALT2
B3GAT3		1				B3GAT3
B3GNT2		1				B3GNT2
B4GALT1		1				B4GALT1
B630019K06Rik		1		changed to		FBXL17
B9D1						B9D1
B9D1						B9D1
BACE2		1				BACE2
BACH1						BACH1
BACH1						BACH1
BACH1						BACH1
BAD		1				BAD
BAG1		1				BAG1
BAG2						BAG2
BAG2						BAG2
BAG2						BAG2
BAG2						BAG2
BAG2						BAG2
BAG2						BAG2
BAG2						BAG2
BAG3						BAG3
BAG3						BAG3
BAG3						BAG3
BAG3						BAG3
BAG3						BAG3
BAG4		1				BAG4
BAG5						BAG5
BAG5						BAG5
BAG5						BAG5
BAG6						BAG6
BAG6						BAG6
BAG6						BAG6
BAG6						BAG6
BAG6						BAG6
BAHD1		1				BAHD1
BAI1				changed to		ADGRB1
BAI1				changed to		ADGRB1
BAI1				changed to		ADGRB1
BAI1				changed to		ADGRB1
BAI2		1		changed to		ADGRB2
BAI3				changed to		ADGRB3
BAI3				changed to		ADGRB3
BAIAP2						BAIAP2
BAIAP2						BAIAP2
BAIAP2						BAIAP2
BAIAP2						BAIAP2
BAIAP2						BAIAP2
BAIAP2L1		1				BAIAP2L1
BAK1		1				BAK1
BAMBI		1				BAMBI
BANK1		1				BANK1
BAP1						BAP1
BAP1						BAP1
BAP18		1				BAP18
BASP1						BASP1
BASP1						BASP1
BATF3		1				BATF3
BAX						BAX
BAX						BAX
BAX						BAX
BAZ1B						BAZ1B
BAZ1B						BAZ1B
BAZ1B						BAZ1B
BBOX1		1				BBOX1
BBRF2		1		deleted
BBS2		1				BBS2
BBS7		1				BBS7
BBX		1				BBX
BCAN		1				BCAN
BCAP31						BCAP31
BCAP31						BCAP31
BCAR1						BCAR1
BCAR1						BCAR1
BCAR1						BCAR1
BCAR1						BCAR1
BCAR1						BCAR1
BCAR1						BCAR1
BCAR1						BCAR1
BCAR1						BCAR1
BCAR3		1				BCAR3
BCAS2						BCAS2
BCAS2						BCAS2
BCAS4						BCAS4
BCAS4						BCAS4
BCCIP						BCCIP
BCCIP						BCCIP
BCKDHA		1				BCKDHA
BCKDHB		1				BCKDHB
BCKDK		1				BCKDK
BCL2						BCL2
BCL2						BCL2
BCL2						BCL2
BCL2						BCL2
BCL2						BCL2
BCL2						BCL2
BCL2L1						BCL2L1
BCL2L1						BCL2L1
BCL2L1						BCL2L1
BCL2L1						BCL2L1
BCL2L1						BCL2L1
BCL2L14		1				BCL2L14
BCL2L2						BCL2L2
BCL2L2						BCL2L2
BCL2L2						BCL2L2
BCL3		1				BCL3
BCL6						BCL6
BCL6						BCL6
BCL6						BCL6
BCL6						BCL6
BCL7A		1				BCL7A
BCL7B		2				BCL7B
BCL7C						BCL7C
BCL7C						BCL7C
BCL9						BCL9
BCL9						BCL9
BCL9L						BCL9L
BCL9L						BCL9L
BCLAF1		1				BCLAF1
BCOR		1				BCOR
BCR/ABL fusion		1				BCR
BCRF1		1		deleted
BDNF						BDNF
BDNF						BDNF
BECN1						BECN1
BECN1						BECN1
BECN1						BECN1
BECN1						BECN1
BECN1						BECN1
BEGAIN		1				BEGAIN
BEST1		1				BEST1
BEST4		1				BEST4
BET1						BET1
BET1						BET1
BETATUB56D		4		changed to		TUBB6
BEX1						BEX1
BEX1						BEX1
BEX2		1				BEX2
BEX3						BEX3
BEX3						BEX3
BFSP1		1				BFSP1
BFSP2		1				BFSP2
BHLHE41		1				BHLHE41
BICD2						BICD2
BICD2						BICD2
BICD2						BICD2
BICD2						BICD2
BICD2						BICD2
BICRA		1				BICRA
BICRAL						BICRAL
BICRAL						BICRAL
BID		1				BID
BIK		1				BIK
BIN1						BIN1
BIN1						BIN1
BIN2		1				BIN2
BIN3		1				BIN3
BIRC3		1				BIRC3
BIRC5		1				BIRC5
BLID		1				BLID
BLK		1				BLK
BLM		1				BLM
BLMH		1				BLMH
BLNK		1				BLNK
BLOC1S1		1				BLOC1S1
BLOC1S2						BLOC1S2
BLOC1S2						BLOC1S2
BLOC1S3		1				BLOC1S3
BLOC1S4		1				BLOC1S4
BLOC1S5		1				BLOC1S5
BLOC1S6						BLOC1S6
BLOC1S6						BLOC1S6
BLOC1S6						BLOC1S6
BMERB1		1				BMERB1
BMF		1				BMF
BMI1						BMI1
BMI1						BMI1
BMP2K		1				BMP2K
BMP8A		1				BMP8A
BMPR1A						BMPR1A
BMPR1A						BMPR1A
BMPR1A						BMPR1A
BMPR1B		1				BMPR1B
BMPR2		1				BMPR2
BMX		1				BMX
BNC1		1				BNC1
BNIP1		1				BNIP1
BNIP2		1				BNIP2
BNIP3						BNIP3
BNIP3						BNIP3
BNIPL		1				BNIPL
BNRF1		1		deleted		BNRF1
BOC						BOC
BOC						BOC
BOC						BOC
BOD1L1		1				BOD1L1
BOLA2		1				BOLA2
BOLA3		1				BOLA3
BOP1		1				BOP1
BORCS5		2				BORCS5
BORCS6		1				BORCS6
BORCS7		1				BORCS7
BORCS8		1				BORCS8
BPGM		1				BPGM
BPHL		1				BPHL
BPIFB3		1				BPIFB3
BPLF1		1		deleted
BPNT1		1				BPNT1
Braf						BRAF
BRAF						BRAF
BRCA1						BRCA1
BRCA1						BRCA1
BRCA1						BRCA1
BRCA1						BRCA1
BRCA1						BRCA1
BRCA1						BRCA1
BRCA1						BRCA1
BRCA2						BRCA2
BRCA2						BRCA2
BRCC3		1				BRCC3
BRD1						BRD1
BRD1						BRD1
BRD1						BRD1
BRD2						BRD2
BRD2						BRD2
BRD4		1				BRD4
BRD7		1				BRD7
BRD9		1				BRD9
BRF2		1				BRF2
BRINP1		1				BRINP1
BRINP2		1				BRINP2
BRIX1						BRIX1
BRIX1						BRIX1
BRK1						BRK1
BRK1						BRK1
BRMS1L		1				BRMS1L
BRSK1		1				BRSK1
BRWD1		1				BRWD1
BSG						BSG
BSG						BSG
BSN						BSN
BSN						BSN
BSN						BSN
BSPRY		1				BSPRY
BST2		1				BST2
BTBD11		1				BTBD11
BTBD6		1				BTBD6
BTBD9		1				BTBD9
BTC						BTC
BTC						BTC
BTD		1				BTD
BTF3		1				BTF3
BTG2						BTG2
BTG2						BTG2
BTG3		1				BTG3
BTN2A2						BTN2A2
BTN2A2						BTN2A2
BTN2A3P		1				BTN2A3P
BTRC						BTRC
BTRC						BTRC
BTRC						BTRC
BUB1		1				BUB1
BUB1B						BUB1B
BUB1B						BUB1B
BUB3						BUB3
BUB3						BUB3
BUB3						BUB3
BUD31		1				BUD31
BVES		1				BVES
BVLF1		1		deleted
BYSL						BYSL
BYSL						BYSL
BYSL						BYSL
BZRAP1				changed to		TSPOAP1
BZRAP1						TSPOAP1
BZRAP1						TSPOAP1
BZRAP1						TSPOAP1
BZRAP1						TSPOAP1
BZW1						BZW1
BZW1						BZW1
BZW1						BZW1
BZW2						BZW2
BZW2						BZW2
C10orf32		1		changed to		BORCS7
C11orf63		1		changed to		JHY
C11orf65						C11orf65
C11orf65						C11orf65
C12orf29		1				C12orf29
C12orf49		1				C12orf49
C12orf55		1		changed to		CFAP54
C14orf1				changed to		ERG28
C14orf1				changed to		ERG28
C14orf166		1		changed to		RTRAF
C15orf57		1		changed to		CCDC32
C16ORF45		1		changed to		BMERB1
C16ORF58		1				C16orf58
C17orf49		1		changed to		BAP18
C17orf53		1				C17orf53
C17orf59		1		changed to		BORCS6
C17orf67		1				C17orf67
C17orf78		1				C17orf78
C17orf85				changed to		NCBP3
C17orf85				changed to		NCBP3
C18ORF25						C18orf25
C18orf25						C18orf25
C18orf55		1		changed to		TIMM21
C19orf38		1		changed to		HIDE1
C19orf43		1		changed to		TRIR
C19orf45		1		changed to		TEX45
C19orf52		1		changed to		TIMM29
C19orf66		1		changed to		SHFL
C19orf70		1		changed to		MICOS13
C1orf106		1		changed to		INAVA
C1orf116		1		changed to		SARG
C1orf198		1				C1orf198
C1orf216		1				C1orf216
C1orf33		1		changed to		MRTO4
C1orf35		1		changed to		MMTAG2
C1orf43		1				C1orf43
C1orf52		1				C1orf52
C1orf57		1		changed to		NTPCR
C1ORF85		1		changed to		GLMP
C1orf87		1				C1orf87
C1orf94						C1orf94
C1orf94						C1orf94
C1QB						C1QB
C1QB						C1QB
C1QBP						C1QBP
C1QBP						C1QBP
C1QBP						C1QBP
C1QBP						C1QBP
C1QBP						C1QBP
C1QBP						C1QBP
C1QC		1				C1QC
C1QTNF1		1				C1QTNF1
C1QTNF2						C1QTNF2
C1QTNF2						C1QTNF2
C1R		1				C1R
C1RA		1		deleted
C1RB		1		deleted
C1S						C1S
C1S						C1S
C1S1		1		deleted
C1S2		1		deleted
C2		1		deleted
C20orf194		1				C20orf194
C20orf202		1				C20orf202
C21orf59		1		changed to		CFAP298
C2CD2L		1				C2CD2L
C2CD4C		1				C2CD4C
C2CD5		1				C2CD5
C330021F23RIK		1				RPS23RG1
C3AR1		1				C3AR1
C3orf58		1		changed to		DIPK2A
C4A						C4A
C4A						C4A
C4B		1				C4B
C4orf27		1		changed to		HPF1
C4orf3		1				C4orf3
C4orf46		1				C4orf46
C5orf42		1		changed to		CPLANE1
C6orf132		1				C6orf132
C6orf15		1				C6orf15
C6ORF47						C6orf47
C6orf47						C6orf47
C7orf49		1		changed to		CYREN
C8orf33		1				C8orf33
C8orf59		1		changed to		RBIS
C9orf156		1		changed to		TRMO
C9orf32		1		changed to		NTMT1
C9orf72						C9orf72
C9ORF72						C9orf72
CA12		1				CA12
CA2		4				CA2
CA2		4				CA2
CA2		4				CA2
CA8		1				CA8
CA9						CA9
CA9						CA9
CABIN1						CABIN1
CABIN1						CABIN1
CABP1						CABP1
CABP1						CABP1
CABP1						CABP1
CABP1						CABP1
CABP4		1				CABP4
CACHD1		1				CACHD1
CACNA1A						CACNA1A
CACNA1A						CACNA1A
CACNA1A						CACNA1A
CACNA1A						CACNA1A
CACNA1B						CACNA1B
CACNA1B						CACNA1B
CACNA1B						CACNA1B
CACNA1B						CACNA1B
CACNA1B						CACNA1B
CACNA1C						CACNA1C
CACNA1C						CACNA1C
CACNA1C						CACNA1C
CACNA1C						CACNA1C
CACNA1C						CACNA1C
CACNA1D						CACNA1D
CACNA1D						CACNA1D
CACNA1D						CACNA1D
CACNA1E						CACNA1E
CACNA1E						CACNA1E
CACNA1E						CACNA1E
CACNA1F		1				CACNA1F
CACNA1S		1				CACNA1S
CACNA2D1						CACNA2D1
CACNA2D1						CACNA2D1
CACNA2D1						CACNA2D1
CACNA2D2						CACNA2D2
CACNA2D2						CACNA2D2
CACNA2D2						CACNA2D2
CACNA2D3						CACNA2D3
CACNA2D3						CACNA2D3
CACNA2D4						CACNA2D4
CACNA2D4						CACNA2D4
CACNB1						CACNB1
CACNB1						CACNB1
CACNB2						CACNB2
CACNB2						CACNB2
CACNB3						CACNB3
CACNB3						CACNB3
CACNB3						CACNB3
CACNB3						CACNB3
CACNB4						CACNB4
CACNB4						CACNB4
CACNB4						CACNB4
CACNG2						CACNG2
CACNG2						CACNG2
CACNG2						CACNG2
CACNG2						CACNG2
CACNG3						CACNG3
CACNG3						CACNG3
CACNG3						CACNG3
CACNG4						CACNG4
CACNG4						CACNG4
CACNG7						CACNG7
CACNG7						CACNG7
CACNG8						CACNG8
CACNG8						CACNG8
CACYBP						CACYBP
CACYBP						CACYBP
CACYBP						CACYBP
CACYBP						CACYBP
CACYBP						CACYBP
CACYBP						CACYBP
CAD						CAD
CAD						CAD
CAD						CAD
CAD						CAD
CAD						CAD
CADM1						CADM1
CADM1						CADM1
CADM3		1				CADM3
CADPS						CADPS
CADPS						CADPS
CADPS						CADPS
CADPS						CADPS
CADPS						CADPS
CADPS						CADPS
CALB2						CALB2
CALB2						CALB2
CALCA						CALCA
CALCA						CALCA
CALCB		1				CALCB
CALCOCO1						CALCOCO1
CALCOCO1						CALCOCO1
CALCOCO2		1				CALCOCO2
CALD1						CALD1
CALD1						CALD1
CALM1		31				CALM1
CALM1		31				CALM1
CALM1		31				CALM1
CALM1		31				CALM1
CALM1		31				CALM1
CALM1		31				CALM1
CALM1		31				CALM1
CALM1		31				CALM1
CALM1		31				CALM1
CALM1		31				CALM1
CALM1		31				CALM1
CALM1		31				CALM1
CALM1		31				CALM1
CALM1		31				CALM1
CALM1		31				CALM1
CALM1		31				CALM1
CALM1		31				CALM1
CALM1		31				CALM1
CALM1		31				CALM1
CALM1		31				CALM1
CALM1		31				CALM1
CALM1		31				CALM1
CALM1		31				CALM1
CALM1		31				CALM1
CALM1		31				CALM1
CALM1		31				CALM1
CALM1		31				CALM1
CALM1		31				CALM1
CALM1		31				CALM1
CALM1		31				CALM1
CALM1P1		1		changed to		CALM1
CALM2						CALM2
CALM2						CALM2
CALM2						CALM2
CALM2						CALM2
CALM2						CALM2
CALM2						CALM2
CALM2						CALM2
CALM2						CALM2
CALM2						CALM2
CALM2						CALM2
CALM2						CALM2
CALM2						CALM2
CALM2						CALM2
CALM2						CALM2
CALM2						CALM2
CALM2						CALM2
CALM2						CALM2
CALM2						CALM2
CALM2						CALM2
CALM2						CALM2
CALM2						CALM2
CALM2						CALM2
CALM2						CALM2
CALM3						CALM3
CALM3						CALM3
CALM3						CALM3
CALM3						CALM3
CALM3						CALM3
CALM3						CALM3
CALM3						CALM3
CALM3						CALM3
CALM3						CALM3
CALM3						CALM3
CALM3						CALM3
CALM3						CALM3
CALM3						CALM3
CALM3						CALM3
CALM3						CALM3
CALM3						CALM3
CALM3						CALM3
CALM3						CALM3
CALM3						CALM3
CALM3						CALM3
CALM3						CALM3
CALM5		1		deleted
CALML3						CALML3
CALML3						CALML3
CALML3						CALML3
CALML3						CALML3
CALML3						CALML3
CALML3						CALML3
CALML3						CALML3
CALML4		1				CALML4
CALML5						CALML5
CALML5						CALML5
CALML5						CALML5
CALR		6				CALR
CALR		6				CALR
CALR		6				CALR
CALR		6				CALR
CALR		6				CALR
CALU						CALU
CALU						CALU
CAM		31		changed to		CALM1
CAMK1						CAMK1
CAMK1						CAMK1
CAMK1D						CAMK1D
CAMK1D						CAMK1D
CAMK2A						CAMK2A
CAMK2A						CAMK2A
CAMK2A						CAMK2A
CAMK2A						CAMK2A
CAMK2A						CAMK2A
CAMK2A						CAMK2A
CAMK2A						CAMK2A
CAMK2A						CAMK2A
CAMK2A						CAMK2A
CAMK2A						CAMK2A
CAMK2B						CAMK2B
CAMK2B						CAMK2B
CAMK2B						CAMK2B
CAMK2D						CAMK2D
CAMK2D						CAMK2D
CAMK2D						CAMK2D
CAMK2D						CAMK2D
CAMK2D						CAMK2D
CAMK2D						CAMK2D
CAMK2G						CAMK2G
CAMK2G						CAMK2G
CAMK2G						CAMK2G
CAMK2G						CAMK2G
CAMK4		1				CAMK4
CAMKK1						CAMKK1
CAMKK1						CAMKK1
CAMKK2						CAMKK2
CAMKK2						CAMKK2
CAMLG		1				CAMLG
CAMP		1				CAMP
CAMTA2		1				CAMTA2
CAND1						CAND1
CAND1						CAND1
CAND1						CAND1
CAND1						CAND1
CAND1						CAND1
CAND1						CAND1
CAND1						CAND1
CANT1		1				CANT1
CANX						CANX
CANX						CANX
CANX						CANX
CANX						CANX
CANX						CANX
CANX						CANX
CANX						CANX
CAP1						CAP1
CAP1						CAP1
CAP1						CAP1
CAP1						CAP1
CAPG						CAPG
CAPG						CAPG
CAPN1						CAPN1
CAPN1						CAPN1
CAPN1						CAPN1
CAPN2		1				CAPN2
CAPNS1						CAPNS1
CAPNS1						CAPNS1
CAPNS1						CAPNS1
CAPNS2						CAPNS2
CAPRIN1						CAPRIN1
CAPRIN1						CAPRIN1
CAPRIN2		1				CAPRIN2
CAPS		1		changed to		CADPS
CAPZA1						CAPZA1
CAPZA1						CAPZA1
CAPZA1						CAPZA1
CAPZA1						CAPZA1
CAPZA2						CAPZA2
CAPZA2						CAPZA2
CAPZA2						CAPZA2
CAPZA2						CAPZA2
CAPZA2						CAPZA2
CAPZA2						CAPZA2
CAPZA2						CAPZA2
CAPZA2						CAPZA2
CAPZA2						CAPZA2
CAPZA2						CAPZA2
CAPZB						CAPZB
CAPZB						CAPZB
CAPZB						CAPZB
CAPZB						CAPZB
CAR2		4		changed to		CA2
CARD10		1				CARD10
CARD9						CARD9
CARD9						CARD9
CARM1						CARM1
CARM1						CARM1
CARM1						CARM1
CARM1						CARM1
CARM1						CARM1
CASC4		1				CASC4
CASK						CASK
CASK						CASK
CASK						CASK
CASK						CASK
CASK						CASK
CASK						CASK
CASK						CASK
CASK						CASK
CASK						CASK
CASK						CASK
CASK						CASK
CASK						CASK
CASKIN1						CASKIN1
CASKIN1						CASKIN1
CASKIN1						CASKIN1
CASKIN1						CASKIN1
CASKIN2		1				CASKIN2
CASP10		1				CASP10
CASP12		1				CASP12
CASP14						CASP14
CASP14						CASP14
CASP3						CASP3
CASP3						CASP3
CASP3						CASP3
CASP8						CASP8
CASP8						CASP8
CASPR5-2		1		changed to		CNTNAP5
CASQ2		1				CASQ2
CASR		1				CASR
CASS4		1				CASS4
CAST						CAST
CAST						CAST
CAT				deleted
CAT				deleted
CAT				deleted
CATSPER1		1				CATSPER1
CATSPER4		1				CATSPER4
CATSPERB		1				CATSPERB
CATSPERD		1				CATSPERD
CATSPERG2		1		deleted
CAV1						CAV1
CAV1						CAV1
CAV1						CAV1
CAV1						CAV1
CAV1						CAV1
CAV1						CAV1
CAV1						CAV1
CAV1						CAV1
CAV2						CAV2
CAV3						CAV3
CAV3						CAV3
CAV3						CAV3
CAV3						CAV3
CAV3						CAV3
CAV3						CAV3
CAVIN1		1				CAVIN1
CAVIN3		1				CAVIN3
CBFB						CBFB
CBFB						CBFB
CBFB						CBFB
CBL						CBL
CBL						CBL
CBL						CBL
CBL						CBL
CBL						CBL
CBLB						CBLB
CBLB						CBLB
CBLB						CBLB
CBLL1		1				CBLL1
CBLN1		1				CBLN1
CBR1		1				CBR1
CBS		1				CBS
CBSL		1				CBSL
CBU_0794		0		deleted
CBX1						CBX1
CBX1						CBX1
CBX1						CBX1
CBX1						CBX1
CBX3						CBX3
CBX3						CBX3
CBX3						CBX3
CBX3						CBX3
CBX4						CBX4
CBX4						CBX4
CBX4						CBX4
CBX5						CBX5
CBX5						CBX5
CBX5						CBX5
CBX5						CBX5
CBX8		1				CBX8
CBY1						CBY1
CBY1						CBY1
CC2D1A						CC2D1A
CC2D1A						CC2D1A
CCAR1						CCAR1
CCAR1						CCAR1
CCAR2		1				CCAR2
CCDC101		1		changed to		SGF29
CCDC102B						CCDC102B
CCDC102B						CCDC102B
CCDC102B						CCDC102B
CCDC103		1				CCDC103
CCDC107		1				CCDC107
CCDC114		1				CCDC114
CCDC120						CCDC120
CCDC120						CCDC120
CCDC124		1				CCDC124
CCDC125		1				CCDC125
CCDC127		1				CCDC127
CCDC132		1		changed to		VPS50
CCDC14		1				CCDC14
CCDC146						CCDC146
CCDC146						CCDC146
CCDC15		1				CCDC15
CCDC151						CCDC151
CCDC155						CCDC155
CCDC22		1				CCDC22
CCDC28A		1				CCDC28A
CCDC28B		1				CCDC28B
CCDC32		1				CCDC32
CCDC36		1				CCDC36
CCDC43						CCDC43
CCDC43						CCDC43
CCDC47						CCDC47
CCDC47						CCDC47
CCDC53		1		changed to		WASHC3
CCDC59		1				CCDC59
CCDC6		1				CCDC6
CCDC77		1				CCDC77
CCDC8						CCDC8
CCDC8						CCDC8
CCDC8						CCDC8
CCDC8						CCDC8
CCDC85A		1				CCDC85A
CCDC85C		1				CCDC85C
CCDC86		1				CCDC86
CCDC90B		1				CCDC90B
CCHCR1						CCHCR1
CCHCR1						CCHCR1
CCHCR1						CCHCR1
CCL21		1				CCL21
CCL3L3				changed to		CCL3
CCL3L3				changed to		CCL3
CCL4		1				CCL4
CCL5		1				CCL5
CCM2L		1				CCM2L
CCN2		2				CCN2
CCNA1						CCNA1
CCNA1						CCNA1
CCNA1						CCNA1
CCNA1						CCNA1
CCNA2						CCNA2
CCNA2						CCNA2
CCNA2						CCNA2
CCNB1						CCNB1
CCNB1						CCNB1
CCNB2		1				CCNB2
CCNC		1				CCNC
CCND1						CCND1
CCND1						CCND1
CCND1						CCND1
CCND2		1				CCND2
CCND3		1				CCND3
CCNDBP1						CCNDBP1
CCNDBP1						CCNDBP1
CCNE1						CCNE1
CCNE1						CCNE1
CCNE1						CCNE1
CCNG2		1				CCNG2
CCNH		1				CCNH
CCNL2		1				CCNL2
CCNYL1		1				CCNYL1
CCR1		1				CCR1
CCR2						CCR2
CCR2						CCR2
CCR3		1				CCR3
CCR4		1				CCR4
CCR5		1				CCR5
CCR6						CCR6
CCR6						CCR6
CCS		1				CCS
CCSAP		1				CCSAP
CCSER2						CCSER2
CCSER2						CCSER2
CCSER2						CCSER2
CCT2						CCT2
CCT2						CCT2
CCT2						CCT2
CCT2						CCT2
CCT2						CCT2
CCT3						CCT3
CCT3						CCT3
CCT3						CCT3
CCT4						CCT4
CCT4						CCT4
CCT4						CCT4
CCT4						CCT4
CCT4						CCT4
CCT5		4				CCT5
CCT5		4				CCT5
CCT5		4				CCT5
CCT6A						CCT6A
CCT6A						CCT6A
CCT6A						CCT6A
CCT7						CCT7
CCT7						CCT7
CCT8						CCT8
CCT8						CCT8
CCT8						CCT8
CD109		1				CD109
CD151						CD151
CD151						CD151
CD160		1				CD160
CD163		1				CD163
CD177		1				CD177
CD2		1				CD2
CD247		1				CD247
CD27		1				CD27
CD2AP						CD2AP
CD2AP						CD2AP
CD2AP						CD2AP
CD2BP2						CD2BP2
CD2BP2						CD2BP2
CD33						CD33
CD33						CD33
CD36		1				CD36
CD3E		1				CD3E
CD44						CD44
CD44						CD44
CD46		1				CD46
CD47						CD47
CD47						CD47
CD5		1				CD5
CD53		1				CD53
CD69		1				CD69
CD79A		1				CD79A
CD79B		1				CD79B
CD81						CD81
CD81						CD81
CD83		1				CD83
CD8A		1				CD8A
CD9						CD9
CD9						CD9
CD99		1				CD99
[truncated: 12,375 more rows]

## Sheet: Export List_2
2	Count
1	4068		4068
2	2954		1477
3	1947		649
4	1356		339
5	975		195
6	606		101
7	553		79
8	328		41
9	234		26
10	220		22
11	99		9
12	132		11
13	143		11
14	70		5
15	30		2
16	64		4
17	34		2
18	36		2
19	57		3
20	20		1
21	42		2
22	88		4
23	23		1
24	24		1
26	26		1
30	30		1
31	31		1
34	34		1
35	35		1
36	36		1
57	57		1
			7062

## Sheet: Sheet6
1	2	3	4	5	6	7	8	9	10	11	12	13	14
	2	3	4	5	6	7	8	9	10	11	12	13	14
		3	4	5	6	7	8	9	10	11	12	13	14
			4	5	6	7	8	9	10	11	12	13	14
				5	6	7	8	9	10	11	12	13	14
					6	7	8	9	10	11	12	13	14
						7	8	9	10	11	12	13	14
							8	9	10	11	12	13	14
								9	10	11	12	13	14
									10	11	12	13	14
										11	12	13	14
											12	13	14
												13	14
													14
